# Supplementary material for: Supermatrix Phylogenetic Tree of Passerine Birds From the Indo‐Australian Archipelago Highlights Contrasting Histories of Regional Endemism
Source: Ecol Evol. 2025 May 28;15(6):e71471. doi: 10.1002/ece3.71471 (PMC12119147; doi:10.1002/ece3.71471)
Supplement: Supplementary file 2 — Data S2. [file ECE3-15-e71471-s001.xlsx]

## Sheet: Genetic Coverage
Table S1. Family-level matrix occupancy for four mitochondrial and eight nuclear loci of passerine sequences sampled from GenBank used in the building of phylogeny in the current study focusing on the Indo-Australian Archipelago. Grey cells mean no samples from that loci in that family were sampled. Numbers on the % matrix coverage are proportion of loci (out of 12) available for each family.
																Average species-level coverage
Family	Mitochondrial					Nuclear									%Total Coverage
	CytB	COI	ND2	ND3	%	Myo2	G3P	ODC	Cmos	Fib5	RAG1	RAG2	tgfb2	%		All	Mitochondrial	Nuclear
Acanthizidae - Thornbills and Allies	26	33	58	18	1	6	32	1		30	36	35	18	0.875	0.916667	0.393817	0.544355	0.318548
Acrocephalidae - Reed Warblers and Allies	6	7	7	1	1	6		5		3	7		1	0.625	0.75	0.511905	0.75	0.392857
Aegithalidae - Long-tailed Tits	1				0.25	1		1					1	0.375	0.416667	0.5	0.5	0.5
Aegithinidae - Ioras	3	3	3	1	1	2	2	2	2	2	2	2	3	1	1	0.75	0.833333	0.708333
Alaudidae - Larks	3	1	2		0.75	3	1	3			2			0.5	0.583333	0.416667	0.5	0.375
Artamidae - Woodswallows, Bellmagpies, and Allies	20	20	20	20	1	20	20	19	19	19	20	20	19	1	1	0.983333	1	0.975
Atrichornithidae - Scrub-birds	2	2	2	2	1				1		1	1		0.375	0.583333	0.458333	1	0.1875
Calyptomenidae - African and Green Broadbills		1	3		0.5	1	1	1	1	1	2	2	3	1	0.916667	0.444444	0.333333	0.5
Campephagidae - Cuckooshrikes	55	55	62	55	1	55	56	56	55	55	55	55	55	1	1	0.899194	0.915323	0.891129
Chloropseidae - Leafbirds	9	2	6	8	1	2	9	6	1	2	2	1	5	1	1	0.490741	0.694444	0.388889
Cinclosomatidae - Quail-thrushes and Jewel-babblers	10	9	12	10	1	9	12	9	8	8	8	8	8	1	1	0.770833	0.854167	0.729167
Cisticolidae - Cisticolas and Allies	13	7	12	4	1	7	7	11		1	4	1	5	0.875	0.916667	0.428571	0.642857	0.321429
Climacteridae - Australasian Treecreepers	4	2	4	4	1	3	2	2	1	1	5	3	1	1	1	0.533333	0.7	0.45
Cnemophilidae - Satinbirds	3	3	3	3	1	3	3	3	1	1	2	2	1	1	1	0.777778	1	0.666667
Corcoracidae - White-winged Chough and Apostlebird	2	2	2	2	1	2	2	2	2	2	2	2	2	1	1	1	1	1
Corvidae - Crows, Jays, and Magpies	28	27	30	28	1	28	27	27	27	27	27	27	28	1	1	0.919444	0.941667	0.908333
Dasyornithidae - Bristlebirds	1	2	3		0.75		1			2	1	1		0.5	0.583333	0.305556	0.5	0.208333
Dicaeidae - Flowerpeckers	9	9	22	21	1	7	3	4		2	4	1	21	0.875	0.916667	0.373188	0.663043	0.228261
Dicruridae - Drongos	9	8	10	8	1	9	8	8	8	8	8	8	9	1	1	0.841667	0.875	0.825
Emberizidae - Old World Buntings	5	5	4		0.75	5	1	4		5				0.5	0.583333	0.483333	0.7	0.375
Estrildidae - Waxbills and Allies	45	13	48	23	1	37	35	37		34	6	1	31	0.875	0.916667	0.506536	0.632353	0.443627
Eulacestomatidae - Ploughbill	1	1	1	1	1	1	1	1	1	1	1	1	1	1	1	1	1	1
Eupetidae - Rail-babbler					0	1	1	1						0.375	0.333333	0.25	0	0.375
Eurylaimidae - Asian and Grauer's Broadbills	6	3	6		0.75	6	6	6	1	2	6	3	5	1	0.916667	0.694444	0.625	0.729167
Falcunculidae - Shrike-tits	1	1	1	1	1	1	1	1	1	1	1	1	1	1	1	1	1	1
Fringillidae - Finches, Euphonias, and Allies	4	3	3	4	1	4	4	3	1		3	1	3	0.875	0.916667	0.6875	0.875	0.59375
Hirundinidae - Swallows	12	9	11		0.75	6	4	5		1	3			0.625	0.666667	0.303571	0.571429	0.169643
Hylocitreidae - Hylocitrea	1		1		0.5	1	1	1			1	1		0.625	0.666667	0.583333	0.5	0.625
Ifritidae - Ifrita	1	1	1	1	1	1	1	1	1	1	1	1	1	1	1	1	1	1
Irenidae - Fairy-bluebirds	1	1	1	1	1	1	1	1						0.375	0.583333	0.583333	1	0.375
Laniidae - Shrikes	3	3	3	3	1	3	3	3	3	3	3	3	3	1	1	1	1	1
Leiothrichidae - Laughingthrushes and Allies	19	22	19	18	1	18	17	17	1	13	11	1	22	1	1	0.549383	0.722222	0.462963
Locustellidae - Grassbirds and Allies	23	5	12	4	1	21	20	20		2	1	1	7	0.875	0.916667	0.42029	0.478261	0.391304
Machaerirhynchidae - Boatbills	2	2	2	2	1	2	2	2	2	2	2	2	2	1	1	1	1	1
Maluridae - Fairywrens	9	26	31	25	1	13	17	2		27	8	5	24	0.875	0.916667	0.472222	0.689394	0.363636
Melampittidae - Melampittas	2	2	2	2	1	2	2	2	2	2	2	2	2	1	1	1	1	1
Melanocharitidae - Berrypeckers and Longbills	7		7	7	0.75	11	11	9	3	1	4	4	1	1	1	0.492424	0.477273	0.5
Meliphagidae - Honeyeaters	73	13	167	8	1	9	51	4	1	114	23	3	5	1	1	0.232249	0.386095	0.155325
Menuridae - Lyrebirds	2	2	2	2	1	1	1	1	1	1	1		1	0.875	0.916667	0.625	1	0.4375
Monarchidae - Monarch Flycatchers	58	53	60	59	1	57	57	53	53	56	53	53	57	1	1	0.929167	0.958333	0.914583
Motacillidae - Wagtails and Pipits	12	9	12	5	1	8	3	5	2	2	5	1	2	1	1	0.423077	0.730769	0.269231
Muscicapidae - Old World Flycatchers	64	42	70	22	1	56	22	49	1	10	11	1	26	1	1	0.410088	0.651316	0.289474
Nectariniidae - Sunbirds and Spiderhunters	23	16	27	20	1	10	8	9		10	8		19	0.75	0.833333	0.462963	0.796296	0.296296
Neosittidae - Sittelas	1	1	3	1	1	1	1	1	1	1	1	1	1	1	1	0.388889	0.5	0.333333
Oreoicidae - Australo-Papuan Bellbirds	3	3	3	3	1	3	3	3	3	3	3	3	3	1	1	1	1	1
Oriolidae - Old World Orioles	18	16	22	18	1	18	17	18	16	16	17	16	16	1	1	0.787879	0.840909	0.761364
Orthonychidae - Logrunners	3	1	3	1	1	3	1	1	1	1	2	2	1	1	1	0.555556	0.666667	0.5
Pachycephalidae - Whistlers and Allies	46	44	50	47	1	47	47	47	44	44	45	44	44	1	1	0.915	0.935	0.905
Paradisaeidae - Birds-of-Paradise	43	41	42	42	1	42	43	42	41	41	41	41	41	1	1	0.968992	0.976744	0.965116
Paramythiidae - Tit Berrypecker and Crested Berrypecker	2	2	3	2	1	2	2	2	2	2	2	2	2	1	1	0.694444	0.75	0.666667
Pardalotidae - Pardalotes	2	2	4		0.75		2		1	3	2	2		0.625	0.666667	0.375	0.5	0.3125
Paridae - Tits, Chickadees, and Titmice	1	1	2		0.75	2	1	2			1			0.5	0.583333	0.416667	0.5	0.375
Passeridae - Old World Sparrows	3	2	2	2	1	2	2	2	2	2	2	2	2	1	1	0.694444	0.75	0.666667
Pellorneidae - Ground Babblers and Allies	23	18	28	22	1	9	8	8		20	8		24	0.75	0.833333	0.482759	0.784483	0.331897
Petroicidae - Australasian Robins	15	37	43	9	1	15	18	11	1	35	12	7	2	1	1	0.388258	0.590909	0.286932
Phylloscopidae - Leaf Warblers	38	22	11		0.75	39	25	38			1		2	0.625	0.666667	0.376068	0.455128	0.336538
Pittidae - Pittas	8	1	9	14	1	33	22	22	1	4	9	8	3	1	1	0.319048	0.228571	0.364286
Pityriasidae - Bristlehead	1	1	1	1	1	1	1	1	1	1	1	1	1	1	1	1	1	1
Platylophidae - Crested Shrikejay	1		1		0.5	1	1	1					1	0.5	0.583333	0.5	0.5	0.5
Ploceidae - Weavers and Allies	2	2	2	3	1	2	1	2		1	2		1	0.75	0.833333	0.5	0.75	0.375
Pnoepygidae - Cupwings	1	1	1	1	1	1	1	1		1	1		1	0.75	0.833333	0.833333	1	0.75
Pomatostomidae - Pseudo-babblers	3	2	3	5	1	3	3	3	2	2	4	3	2	1	1	0.583333	0.65	0.55
Psophodidae - Whipbirds and Wedgebills	6	6	6	6	1	6	6	6	6	6	6	6	6	1	1	1	1	1
Ptilonorhynchidae - Bowerbirds	27	25	25	3	1	12	9	17	1		8	2	6	0.875	0.916667	0.416667	0.740741	0.25463
Pycnonotidae - Bulbuls	30	27	46	42	1	23	9	18	1	11	8		34	0.875	0.916667	0.423469	0.739796	0.265306
Rhagologidae - Mottled Berryhunter	1	1	1	1	1	1	1	1	1	1	1	1	1	1	1	1	1	1
Rhipiduridae - Fantails	29	29	29	29	1	29	29	29	28	28	28	28	28	1	1	0.952778	0.966667	0.945833
Scotocercidae - Bush Warblers and Allies	17	7	12	1	1	13	11	11		3	4	1	5	0.875	0.916667	0.354167	0.4625	0.3
Sittidae - Nuthatches	3	3	3		0.75	3	1	1			3		1	0.625	0.666667	0.5	0.75	0.375
Stenostiridae - Fairy Flycatchers	3	2	3	2	1	2	3	3	3	3	2	2	3	1	1	0.861111	0.833333	0.875
Sturnidae - Starlings	6	25	31	1	1	20	16	15		23	9		23	0.75	0.833333	0.440104	0.492188	0.414062
Sylviidae - Sylviid Warblers, Parrotbills, and Allies	13	7	13	5	1	9	7	10		6	11		10	0.75	0.833333	0.583333	0.730769	0.509615
Timaliidae - Tree-Babblers, Scimitar-Babblers, and Allies	22	13	23	21	1	11	12	11		18	8		17	0.75	0.833333	0.565217	0.858696	0.418478
Turdidae - Thrushes and Allies	24	3	19	4	1	18	1	17		1	1		2	0.75	0.833333	0.3125	0.520833	0.208333
Vangidae - Vangas, Helmetshrikes, and Allies	5	4	5	4	1	5	5	4	5	4	4	4	5	1	1	0.9	0.9	0.9
Vireonidae - Vireos, Shrike-Babblers, and Erpornis	6	4	4	4	1	4	4	4	4	4	4	4	4	1	1	0.694444	0.75	0.666667
Zosteropidae - White-eyes, Yuhinas, and Allies	38	11	40	41	1	12	14	11	1	7	8	1	35	1	1	0.331818	0.590909	0.202273
	0.974026	0.935065	0.974026	0.818182	0.987013	0.961039	0.961039	0.961039	0.636364	0.844156	0.935065	0.727273	0.87013	1	0.88961	0.623675	0.737092	0.566967

## Sheet: Taxon Coverage
Table S2. Taxonomic coverage of the supermatrix at family level
Family (English)	Global Diversity	IAA diversity	Total species sampled				Single area endemics sampled
			This study	%	Jetz	% ∆	IAA Diversity	%	This study	%	Jetz	% ∆
Acanthizidae - Thornbills and Allies	66	64	62	96.875	41	32.8125	55	85.9375	53	96.3636	37	29.0909
Acrocephalidae - Reed Warblers and Allies	59	7	7	100	7	0	5	71.4286	5	100	5	0
Aegithalidae - Long-tailed Tits	11	1	1	100	0	100	1	100	1	100	0	100
Aegithinidae - Ioras	4	3	3	100	1	66.6667	1	33.3333	1	100	0	100
Alaudidae - Larks	93	3	3	100	2	33.3333	2	66.6667	2	100	1	50
Artamidae - Woodswallows, Bellmagpies, and Allies	24	23	20	86.9565	11	39.1304	17	73.913	14	82.3529	7	41.1765
Atrichornithidae - Scrub-birds	2	2	2	100	1	50	2	100	2	100	1	50
Calyptomenidae - African and Green Broadbills	6	3	3	100	2	33.3333	2	66.6667	2	100	1	50
Campephagidae - Cuckooshrikes	89	68	62	91.1765	47	22.0588	45	66.1765	39	86.6667	27	26.6667
Chloropseidae - Leafbirds	11	9	9	100	3	66.6667	6	66.6667	6	100	2	66.6667
Cinclosomatidae - Quail-thrushes and Jewel-babblers	12	12	12	100	3	75	12	100	12	100	3	75
Cisticolidae - Cisticolas and Allies	162	14	14	100	6	57.1429	2	14.2857	2	100	0	100
Climacteridae - Australasian Treecreepers	7	7	5	71.4286	5	0	7	100	5	71.4286	5	0
Cnemophilidae - Satinbirds	3	4	3	75	3	0	4	100	3	75	3	0
Corcoracidae - White-winged Chough and Apostlebird	2	2	2	100	2	0	2	100	2	100	2	0
Corvidae - Crows, Jays, and Magpies	128	33	30	90.9091	7	69.697	26	78.7879	23	88.4615	2	80.7692
Dasyornithidae - Bristlebirds	3	3	3	100	0	100	3	100	3	100	0	100
Dicaeidae - Flowerpeckers	48	37	23	62.1622	22	2.7027	24	64.8649	12	50	9	12.5
Dicruridae - Drongos	29	12	10	83.3333	9	8.33333	3	25	2	66.6667	1	33.3333
Emberizidae - Old World Buntings	45	5	5	100	5	0	5	100	5	100	5	0
Estrildidae - Waxbills and Allies	138	56	51	91.0714	26	44.6429	41	73.2143	37	90.2439	16	51.2195
Eulacestomatidae - Ploughbill	1	1	1	100	1	0	1	100	1	100	1	0
Eupetidae - Rail-babbler	1	1	1	100	1	0
Eurylaimidae - Asian and Grauer's Broadbills	9	7	6	85.7143	6	0
Falcunculidae - Shrike-tits	3	3	1	33.3333	1	0	3	100	1	33.3333	1	0
Fringillidae - Finches, Euphonias, and Allies	229	6	4	66.6667	3	16.6667	5	83.3333	4	80	3	20
Hirundinidae - Swallows	86	15	14	93.3333	13	6.66667	6	40	5	83.3333	4	16.6667
Hylocitreidae - Hylocitrea	1	2	1	50	1	0	2	100	1	50	1	0
Ifritidae - Ifrita	1	1	1	100	1	0	1	100	1	100	1	0
Irenidae - Fairy-bluebirds	2	1	1	100	1	0
Laniidae - Shrikes	34	3	3	100	3	0
Leiothrichidae - Laughingthrushes and Allies	143	27	27	100	12	55.5556	22	81.4815	22	100	9	59.0909
Locustellidae - Grassbirds and Allies	67	26	23	88.4615	10	50	16	61.5385	14	87.5	4	62.5
Machaerirhynchidae - Boatbills	2	2	2	100	1	50	1	50	1	100	0	100
Maluridae - Fairywrens	32	33	33	100	21	36.3636	30	90.9091	30	100	20	33.3333
Melampittidae - Melampittas	2	2	2	100	2	0	2	100	2	100	2	0
Melanocharitidae - Berrypeckers and Longbills	11	11	11	100	6	45.4545	10	90.9091	10	100	5	50
Meliphagidae - Honeyeaters	189	184	169	91.8478	84	46.1957	163	88.587	148	90.7975	69	48.4663
Menuridae - Lyrebirds	2	2	2	100	1	50	2	100	2	100	1	50
Monarchidae - Monarch Flycatchers	100	68	60	88.2353	29	45.5882	52	76.4706	44	84.6154	16	53.8462
Motacillidae - Wagtails and Pipits	69	14	13	92.8571	10	21.4286	7	50	7	100	5	28.5714
Muscicapidae - Old World Flycatchers	345	100	76	76	59	17	55	55	36	65.4545	21	27.2727
Nectariniidae - Sunbirds and Spiderhunters	143	32	27	84.375	10	53.125	15	46.875	11	73.3333	2	60
Neosittidae - Sittelas	3	3	3	100	0	100	3	100	3	100	0	100
Oreoicidae - Australo-Papuan Bellbirds	3	3	3	100	3	0	3	100	3	100	3	0
Oriolidae - Old World Orioles	38	23	22	95.6522	17	21.7391	16	69.5652	16	100	9	43.75
Orthonychidae - Logrunners	3	3	3	100	3	0	3	100	3	100	3	0
Pachycephalidae - Whistlers and Allies	63	60	50	83.3333	30	33.3333	46	76.6667	37	80.4348	20	36.9565
Paradisaeidae - Birds-of-Paradise	42	44	43	97.7273	40	6.81818	40	90.9091	39	97.5	36	7.5
Paramythiidae - Tit Berrypecker and Crested Berrypecker	2	3	3	100	1	66.6667	3	100	3	100	1	66.6667
Pardalotidae - Pardalotes	4	4	4	100	3	25	4	100	4	100	3	25
Paridae - Tits, Chickadees, and Titmice	63	2	2	100	2	0	1	50	1	100	1	0
Passeridae - Old World Sparrows	43	3	3	100	3	0	2	66.6667	2	100	2	0
Pellorneidae - Ground Babblers and Allies	62	35	29	82.8571	16	37.1429	19	54.2857	15	78.9474	7	42.1053
Petroicidae - Australasian Robins	49	49	44	89.7959	30	28.5714	43	87.7551	38	88.3721	22	37.2093
Phylloscopidae - Leaf Warblers	80	44	39	88.6364	34	11.3636	36	81.8182	32	88.8889	28	11.1111
Pittidae - Pittas	46	42	35	83.3333	23	28.5714	33	78.5714	28	84.8485	14	42.4242
Pityriasidae - Bristlehead	1	1	1	100	1	0	1	100	1	100	1	0
Platylophidae - Crested Shrikejay	1	1	1	100	1	0
Ploceidae - Weavers and Allies	123	3	3	100	3	0
Pnoepygidae - Cupwings	4	1	1	100	1	0
Pomatostomidae - Pseudo-babblers	5	5	5	100	5	0	4	80	4	100	4	0
Psophodidae - Whipbirds and Wedgebills	5	6	6	100	1	83.3333	6	100	6	100	1	83.3333
Ptilonorhynchidae - Bowerbirds	27	27	27	100	16	40.7407	25	92.5926	25	100	14	44
Pycnonotidae - Bulbuls	151	68	49	72.0588	31	26.4706	44	64.7059	28	63.6364	10	40.9091
Rhagologidae - Mottled Berryhunter	1	1	1	100	1	0	1	100	1	100	1	0
Rhipiduridae - Fantails	54	48	30	62.5	25	10.4167	39	81.25	22	56.4103	17	12.8205
Scotocercidae - Bush Warblers and Allies	35	21	20	95.2381	9	52.381	17	80.9524	16	94.1176	7	52.9412
Sittidae - Nuthatches	28	3	3	100	1	66.6667	1	33.3333	1	100	0	100
Stenostiridae - Fairy Flycatchers	9	3	3	100	3	0	2	66.6667	2	100	2	0
Sturnidae - Starlings	125	53	32	60.3774	31	1.88679	43	81.1321	24	55.814	20	9.30233
Sylviidae - Sylviid Warblers, Parrotbills, and Allies	69	18	13	72.2222	8	27.7778	18	100	13	72.2222	8	27.7778
Timaliidae - Tree-Babblers, Scimitar-Babblers, and Allies	58	28	23	82.1429	17	21.4286	15	53.5714	10	66.6667	8	13.3333
Turdidae - Thrushes and Allies	175	32	24	75	18	18.75	24	75	16	66.6667	10	25
Vangidae - Vangas, Helmetshrikes, and Allies	40	5	5	100	5	0
Vireonidae - Vireos, Shrike-Babblers, and Erpornis	61	6	6	100	4	33.3333	4	66.6667	4	100	1	75
Zosteropidae - White-eyes, Yuhinas, and Allies	143	76	55	72.3684	35	26.3158	66	86.8421	47	71.2121	28	28.7879
	4030	1633	1399	91.0777	900	26.8087	1220	78.5652	1015	88.7143	573	36.2623

## Sheet: Sampling Info
Table S3. Sampling information for the species-level 12-gene supermatrix
Species	CytB	COI	ND2	ND3	Myo2	G3P	ODC	Cmos	Fib5	RAG2	RAG1	tgfb2
Acanthiza_apicalis	AY488392	GU825773	JQ039614	JQ039633		JQ039501			JQ039709	JQ039671	JQ039652	JQ039690
Acanthiza_chrysorrhoa	AY488393	AF197852	AY488317		FJ821077	AF129252			AY488474	GU825861	GU825825
Acanthiza_cinerea			JQ039618	JQ039637		JQ039505			JQ039713	JQ039675	JQ039656	JQ039694
Acanthiza_ewingii		GU825774	GU825892			MN543490			MN543297
Acanthiza_inornata	AF129226	GU825775	GU825894			AF129257				GU825860	GU825824
Acanthiza_iredalei	AF129227		GU825895			AF129256
Acanthiza_katherina	KC923910		GU825890			MN543430			MN543238
Acanthiza_lineata	AF129233	GU825778	GU825898			AF129261				GU825864	GU825828
Acanthiza_murina	AF129236		KY230343			KY230272			KY230240
Acanthiza_nana	AF129235	GU825777	GU825897			AF129262				GU825863	GU825827
Acanthiza_pusilla	JN614867	GU825772	GU825891	JN614643		MN543442	JN614595		MN543250	GU825857	GU825822
Acanthiza_reguloides	AF129239		GU825893			AF129258				GU825859	GU825823
Acanthiza_robustirostris	AF129243	GU825779	GU825899			AF129260				GU825862	GU825826
Acanthiza_uropygialis	AF129245	GU825776	GU825896			MN543440			MN543249	GU825851	GU825817
Acanthornis_magna		GU825766	GU825884
Aphelocephala_leucopsis	AF129212	GU825784	GU825903			AF129248				GU825869	GU825832
Aphelocephala_nigricincta		GU825790	GU825910
Aphelocephala_pectoralis	KY230344
Calamanthus_campestris		GU825769	GU825887							GU825854	GU825820
Calamanthus_cautus		GU825771								GU825856
Calamanthus_fuliginosus		GU825792	GU825911
Calamanthus_montanellus			KY230329			KY230263			KY230232
Calamanthus_pyrrhopygia		GU825770	GU825888							GU825855	GU825821
Crateroscelis_murina			MG230800
Crateroscelis_nigrorufa			MG230801
Crateroscelis_robusta	FJ808762	GU825791	MG230802		FJ808770						FJ808766
Gerygone_chloronota	AY488395		JQ039616	JQ039635					JQ039711	JQ039673	JQ039654	JQ039692
Gerygone_chrysogaster	AY488396		JQ039617	JQ039636					JQ039712	JQ039674	JQ039655	JQ039693
Gerygone_citrina
Gerygone_dorsalis			KY230342
Gerygone_flavolateralis			JQ039619	JQ039638		JQ039506			JQ039714	JQ039676	JQ039657	JQ039695
Gerygone_fusca	FJ821122	GU825782	JQ039620	JQ039639	FJ821087	JQ039507			JQ039715	JQ039677	JQ039658	JQ039696
Gerygone_hypoxantha
Gerygone_inornata			JQ039622	JQ039641		JQ039509			JQ039717	JQ039679	JQ039660	JQ039698
Gerygone_insularis			KY230340
Gerygone_levigaster			JQ039623	JQ039642		JQ039510			JQ039718	JQ039680	JQ039661	JQ039699
Gerygone_magnirostris		GU825801	JQ039624	JQ039643		KY383205			JQ039719	JQ039681	JQ039662	JQ039700
Gerygone_mouki	AF129216	GU825783	JQ039626	JQ039645		KC923973			JQ039721	JQ039683	JQ039664	JQ039702
Gerygone_olivacea		GU825781	JQ039615	JQ039634		JQ039502			JQ039710	JQ039672	JQ039653	JQ039691
Gerygone_palpebrosa	KC923907		JQ039627	JQ039646					JQ039722	JQ039684	JQ039665	JQ039703
Gerygone_ruficollis			JQ039628	JQ039647		JQ039515			JQ039723	JQ039685	JQ039666	JQ039704
Gerygone_sulphurea			JQ039629	JQ039648		JQ039516			JQ039724	JQ039686	JQ039667	JQ039705
Gerygone_tenebrosa			JQ039630	JQ039649		JQ039517			JQ039725	JQ039687	JQ039668	JQ039706
Oreoscopus_gutturalis		GU825762	JQ039631	JQ039650					JQ039726	JQ039688	JQ039669	JQ039707
Origma_solitaria		GU825761	MG230805							GU825847	GU825813
Pachycare_flavogriseum	FJ808763				FJ808771						FJ808767
Pycnoptilus_floccosus		GU825760	GU825879							GU825846	GU825812	GU825846
Pyrrholaemus_brunneus		GU825767	GU825885							GU825852	GU825818
Pyrrholaemus_sagittatus		GU825768	GU825886							GU825853	GU825819
Sericornis_arfakianus			MG230829
Sericornis_beccarii			KY230335			KY230269			KY230238
Sericornis_citreogularis	KC923911	GU825763	GU825881			KC923978				GU825849	GU825815
Sericornis_frontalis	AY488399	AF197850	AY488323		FJ821106	AF129247			AY488480	GU825850	GU825816
Sericornis_humilis			GU825928
Sericornis_keri	KC923905		GU825882			KC923972			KC923933
Sericornis_maculatus			MG230819
Sericornis_magnirostra	KC923909	GU825764	GU825883		SRCMYOGLOB	KY383258			KC923937
Sericornis_nouhuysi		GU825789	GU825909			KY230270			KY230239
Sericornis_papuensis		GU825788	GU825908
Sericornis_perspicillatus	AY488400	GU825765							AY488481
Sericornis_rufescens			KY230338
Sericornis_spilodera			MG230831
Sericornis_virgatus			KY230336
Smicrornis_brevirostris		GU825780	JQ039632	JQ039651					JQ039727	JQ039689	JQ039670	JQ039708
Acrocephalus_australis		KJ453124	JN826458	JN826714	KJ453374		FJ883129		JN825967		KJ453459	JN826214
Acrocephalus_bistrigiceps	KJ453182	KJ453128	KJ453203		KJ453376				KJ453274		KJ453465
Acrocephalus_concinens	FJ883027	KJ453131	KJ453206		FJ883101		FJ883133				KJ453468
Acrocephalus_orientalis	AF129464	KJ453143	KJ453219		KJ453385		FJ883140				KJ453478
Acrocephalus_stentoreus	JN574444	KJ453157	KJ453234		KJ453396						KJ453496
Acrocephalus_tangorum	AJ004777	KJ453159	KJ453236				FJ883147		KJ453304		KJ453498
Arundinax_aedon	HQ608854	HQ608890	DQ125987		FJ883104		FJ883126				KJ453507
Aegithalos_exilis	KX014769				KX014770		KX014783					KX014777
Aegithina_lafresnayei	Mined from UCE raw reads	Mined from UCE raw reads	Mined from UCE raw reads	Mined from UCE raw reads	KF690870		KF690798	AY056905	JQ744717	AY443104	AY056977	JQ744818
Aegithina_tiphia	JQ864484	JQ173906	AY816232		KF690870	DQ406650	KF690798	KF679228	KF690828	AY443104	AY056977	KF690899
Aegithina_viridissima	MN991502	MH929094	MN991376									MN991808
Alauda_gulgula	KF060402	FJ661105	KJ455313		KF060499		KF060551				KF060611
Mirafra_erythrocephala	MW240698				KF060535		KF060591
Mirafra_javanica	AY165155		HQ333080		DQ008571	HQ333106	HQ333089				JX236441
Artamus_cinereus	Mined from UCE raw reads	Mined from UCE raw reads	DQ788580	Mined from UCE raw reads	KF690869	KF691062	KF690797	KF679227	KF690827		JQ744887	KF690898
Artamus_cyanopterus	KY994603	KY994603	KY994603	KY994603	DQ406636	DQ406661				AY443108	AY443262
Artamus_fuscus
Artamus_insignis
Artamus_leucorhynchus	FJ821111		DQ096729	JQ239260	FJ821079	JN015117	JN003782	AY056908	JQ239320	AY443109	AY056980	MN991818
Artamus_maximus					JQ744694	JQ744730	JQ744944	JQ744762	JQ744708			JQ744793
Artamus_minor			DQ096730
Artamus_monachus
Artamus_personatus			DQ096717
Artamus_superciliosus			DQ096707
Cracticus_argenteus			KC162727			KC162527	KC162650
Cracticus_cassicus			KC162762			KC162542	KC162662
Cracticus_louisiadensis			KC162770
Cracticus_mentalis			KC162776			KC162556	KC162675
Cracticus_nigrogularis	FJ499007		JQ744642		JQ744700	JQ744741	JQ744993	JQ744790	JQ744727		JQ744890	JQ744844
Cracticus_torquatus			KC162792			KC162594	KC162702				TBD
Gymnorhina_tibicen	AF197867	JN801451	JQ744644	JN614652	KF690874	KF691067	KF690802	KF679232	KF690832	AY443153	AY443289	KF690903
Melloria_quoyi	AY443248	Mined from UCE raw reads	JN003750	Mined from UCE raw reads		JN015125	JN003790			AY443135	AY443278
Peltops_blainvillii	FJ821135		KC162785		KF690880	KF691073	KF690808	KF679238	KF690838		FJ821065	KF690908
Peltops_montanus			KC162790			KC162590	KC162698
Strepera_fuliginosa			JN003735			JN015118	JN003783
Strepera_graculina	FJ498988	Mined from UCE raw reads	KC162783	Mined from UCE raw reads		KC162592	KC162700			AY443230	AY443334
Strepera_versicolor			JQ744647		JQ744707	KC162593	KC162701	JQ744788	JQ744725		JQ744888	JQ744842
Atrichornis_clamosus	MN356363	MN356363	MN356363	MN356363				EF463010		KT954541	KT954427
Atrichornis_rufescens	MW883522	MW883522	MW883522	MW883522
Calyptomena_hosii			MN991390									MN991825
Calyptomena_viridis		MH929120	MN991391		AY338734	AY336588	DQ785930	KF905615	DQ320599	DQ320570	DQ320606	MN991826
Calyptomena_whiteheadi			MN991392							DQ320571	DQ320607	MN991827
Campochaera_sloetii			HM002951		EU380489	EU380459	EU380412
Celebesica_abbotti			HM002952		EU380491	EU380460	EU380415
Coracina_atriceps					EU272102	EU272091	EU272118
Coracina_bicolor			HM002954		HM002926	HM002900	HM002998
Coracina_boyeri			HM002955		HM002927	HM002901	HM002999
Coracina_caeruleogrisea			HM002956		HM002928	HM002902	HM003000
Coracina_caledonica			HM002957		HM002929	HM002903	HM003002	EF052723
Coracina_fortis
Coracina_ingens			HM002964
Coracina_javensis			MK617557
Coracina_larvata					EU380492	EU380461	EU380419
Coracina_leucopygia			HM002965		HM002934	HM002908	HM003007
Coracina_lineata	FJ821115		HM002966		HM002935	HM002909	HM003008	AY056917		TBD	AY056988
Coracina_longicauda			HM002967		HM002936	HM002910	HM003009
Coracina_maxima			HM002968		HM002937	HM002911	HM003010
Coracina_novaehollandiae	FJ498992		EF052779		EF052834	EF052808	EU380425	EF052730		AY443128	AY443272
Coracina_papuensis	FJ499024	Mined from UCE raw reads	HM002975	Mined from UCE raw reads	HM002942	HM002917	HM003016	EF052731
Coracina_personata			MK617556
Coracina_schistacea			HM002978
Coracina_striata		JQ174543	HM002979		EU380497	EU380466	EU380427	EF052748
Coracina_temminckii			HM002982		EU380499	EU380468	EU380429
Coracina_welchmani			EF052774		EF052826	EF052799	EU380433
Edolisoma_admiralitatis			MG776867
Edolisoma_anale			HM002953			HM002899	HM002997
Edolisoma_ceramense			HM002958
Edolisoma_dispar			HM002959
Edolisoma_dohertyi			HM002960		HM002930	HM002904	HM003003
Edolisoma_grayi			MG776890
Edolisoma_holopolium			EF052775		EF052828	EF052801		EF052725
Edolisoma_incertum			HM002963		HM002933	HM002907	HM003006
Edolisoma_melas			MG776899
Edolisoma_meyerii			MG776905
Edolisoma_montanum			HM002971		HM002939	HM002913	HM003012
Edolisoma_morio			HM002972		HM002940	HM002914	HM003013
Edolisoma_obiense			MG776922
Edolisoma_parvulum			MG776879
Edolisoma_pygmaeum
Edolisoma_remotum			HM002986		HM002944	HM002919	HM003018
Edolisoma_salomonis			HM002977		KF690868	KF691061	KF690796		KF690826			KF690897
Edolisoma_schisticeps			MG776936
Edolisoma_sula			MG776937
Edolisoma_tenuirostre	Mined from UCE raw reads	Mined from UCE raw reads	HM002987	Mined from UCE raw reads	HM002945	HM002920	HM003019	EF052734
Lalage_atrovirens			HM002989		HM002947	HM002922	HM003021
Lalage_aurea
Lalage_conjuncta
Lalage_fimbriata	AF197839	AF197840	HM002961		HM002931	HM002905	HM003004
Lalage_leucomela	FJ821124	FJ473221	EF052785		FJ821088	EF052814	EU380438	EF052736		AY443159	AY443292
Lalage_leucoptera
Lalage_leucopyga			HM002990		HM002948	HM002923	HM003022
Lalage_leucopygialis			HM002991		EU380507	EU380477	EU380439
Lalage_maculosa	FJ487747	FJ473137	HM002992	Mined from UCE raw reads
Lalage_melaschistos	AF376894		EF052687		EF052832	EF052760	EU380423	EF052702	AY529981		JQ744868	JQ744810
Lalage_moesta
Lalage_nigra	FJ487823	FJ473202	EF052786		EF052841	EF052815	EU380440	EF052737
Lalage_polioptera			EF052782		EF052837	EF052811		EF052733
Lalage_sueurii		FJ473220	HM002995		HM002949	HM002924	HM003023
Lalage_tricolor	KY994597	KY994597	KY994597	KY994597	EF052842	EF052816	EU380441			TBD	TBD
Pericrocotus_brevirostris	JQ864514		GQ255861			GQ249128	GQ249147
Pericrocotus_cantonensis			GQ255869		EU273410	GQ249129	GQ249155
Pericrocotus_cinnamomeus	JQ864515	EU541461	EF052691		EF052764	EF052753	EU272117	EF052744
Pericrocotus_divaricatus	Mined from UCE raw reads	GQ482334	EF052788	Mined from UCE raw reads	EF052843	EF052818	EU380450	EF052739
Pericrocotus_igneus			GQ255866		EU380515	EU380486	EU380454
Pericrocotus_lansbergei			GQ255860			GQ249122	GQ249146
Pericrocotus_miniatus			GQ255865			GQ249125	GQ249151
Pericrocotus_montanus			GQ255867			GQ249126	GQ249153
Pericrocotus_roseus	JQ864517		GQ255847			GQ249113	GQ249133
Pericrocotus_solaris	JQ864518		JQ864472		EU380516	EU380487	EU380455					MN991920
Pericrocotus_speciosus	JQ864519		JQ864473			KJ455112						MN991921
Chloropsis_aurifrons	JX445180		MT050805	JX445294	MT051085	JX445260	JX445377		MT050944
Chloropsis_cochinchinensis	MN991528		MN991397	JX445308		JX445264	JX445381	AY056912		AY443118	AY056984	MN991833
Chloropsis_cyanopogon	JX445200	MH929125	MN991398	JX445314		JX445265	JX445384					MN991834
Chloropsis_hardwickii	KY786986		GQ145276	GQ145234	KY752716	JX445268	JX445388		KC122517		KY786859	KY786906
Chloropsis_kinabaluensis	JX445223		MG546355	JX445338		JX445271						MN991835
Chloropsis_media	JX445224			JX445339		JX445273	JX445392
Chloropsis_moluccensis	JX445192			JX445306		JX445262	JX445380
Chloropsis_sonnerati	JX445230	MH929127	MN991399	JX445349		JX445277						MN991836
Chloropsis_venusta	JX445237					JX445278
Cinclosoma_ajax			JN620459
Cinclosoma_alisteri			JN620434			JN648031
Cinclosoma_castaneothorax			JN620426			JN648027
Cinclosoma_castanotum			JN620451			JN648036				TBD	TBD
Cinclosoma_cinnamomeum			JN620457			JN648029
Cinclosoma_clarum	NC_052013	NC_052013	MT296797	NC_052013		KX913486
Cinclosoma_marginatum			JN620424			JN648025
Cinclosoma_punctatum	FJ821112	Mined from UCE raw reads	Mined from UCE raw reads	Mined from UCE raw reads	FJ821080	KF691043	KF690780	KF679213	KF690810		FJ821043
Ptilorrhoa_caerulescens	MW219346		JN620446	MW219308	MW219385	JN648035	MW219462			AY443218	AY443326
Ptilorrhoa_castanonota	MW219348		JN620448	MW219310	MW219387	MW219425	MW219464
Ptilorrhoa_geislerorum	MW219347		MW219270	MW219309	MW219386	MW219424	MW219463
Ptilorrhoa_leucosticta	FJ821140	Mined from UCE raw reads	JN620449	Mined from UCE raw reads	EF441261	EF441233	EF441255				FJ821070
Cisticola_exilis	KJ456233	KJ442630	KJ455381		KJ454778	KJ454998	KJ455753				KJ456006
Cisticola_juncidis	HQ608851	HQ608887	JX259190		DQ871403	KJ454999
Orthotomus_atrogularis	JX869882	MW536221	JX006111	EU247914	DQ871417		JX869831					JX006161
Orthotomus_ruficeps	MN991601		MH507590									JX006183
Orthotomus_sepium	JX869883		JX869861		JX869808		JX869832
Orthotomus_sericeus		MW536267	JN826602	JN826865		KJ865057						KJ865214
Orthotomus_sutorius	HQ608841	JQ175639	GQ242095	GQ242129	DQ871401	HQ333109	HQ333092		GQ242050	AY799842	AY319992	KF015241
Prinia_familiaris	DQ008490		HQ33308		DQ008541	HQ121547	HQ121557
Prinia_flaviventris	KJ456420	HQ608883	MN991480		KJ454874	KJ455136	KJ455883				KJ456118	MN991931
Prinia_hodgsonii	KJ456421		KJ455595			KJ455138	KJ455885				KJ456119
Prinia_inornata	KJ456422	KT240052	KJ455596				KJ455886
Prinia_polychroa	MH213214						MH213172
Prinia_rufescens	KJ456423		KJ455597				KJ455887
Prinia_superciliaris	MH213187			JX259217			MH213157
Climacteris_affinis
Climacteris_erythrops					EU739941				EU739231	AY443121	AY443268	EU737353
Climacteris_melanurus
Climacteris_picumnus	KY994598	KY994598	MF140193	KY994598				AY056915		AY443122	AY056987
Climacteris_rufus	CRU58501		JN614692	JN614640	AY064733	JN614815	JN614592				AY037846
Cormobates_leucophaea	KY994608	KY994608	MF149759	KY994608						GU825872	GU825837
Cormobates_placens	JN614866		JN614693	JN614641	AY064731	JN614816	JN614593				AY064260
Cnemophilus_loriae	Mined from UCE raw reads	Mined from UCE raw reads	JN614724	JN614674	KF690875	KF691068	KF690803	KF679233	KF690833	AY443123	AY443269
Cnemophilus_macgregorii	MW219337	AF197842	MW219258	MW219299	MW219376	MW219415	MW219453
Cnemophilus_sanguineus
Loboparadisea_sericea	AF197843	AF197844	JN614725	JN614675	EU272106	EU272095	EU272125			AY443161	AY443294
Corcorax_melanorhamphos	AY064274	Mined from UCE raw reads	AY064747	JN614669	AY064737	EF441214	EF441236	KF679212	KF690809	AY443129	AY443273	KF690883
Struthidea_cinerea	KP036647	Mined from UCE raw reads	KP069694	KP069853	KP070261	KP070075			KP070096	AY443231	AY443335	KP070579
Cissa_chinensis	U86037		JQ864442	KY492613	AY395582	KJ454997	KJ455752				KJ456005	MN991838
Cissa_hypoleuca	Mined from UCE raw reads	Mined from UCE raw reads	Mined from UCE raw reads	Mined from UCE raw reads	KY492637							KY492656
Cissa_jeffreyi	MN991531		MN991402	KY492615	KY492638							MN991839
Cissa_thalassina	KY492609									TBD	TBD
Corvus_bennetti			JQ023945	JQ024019		JQ023900	JQ024082
Corvus_compilator			JQ023989
Corvus_coronoides	AF197837	AF197838	JQ023953	JQ024027		JQ023908	JQ024090			AY443133	AY443276
Corvus_enca			JQ023969	JQ024042
Corvus_florensis			JQ023973	JQ024046
Corvus_fuscicapillus			JQ023975	JQ024048
Corvus_insularis			JQ023932	JQ024007		JQ023888	JQ024070
Corvus_levaillantii			JQ023998	JQ024067
Corvus_macrorhynchos	AB092480	GQ481642	JQ023964	JQ024037		JQ023918	JQ024100
Corvus_meeki			JQ023988	JQ024058
Corvus_mellori			JQ023940	JQ024014		JQ023895	JQ024077
Corvus_moneduloides			JQ023967	JQ024040
Corvus_orru	FJ499000		JQ023943	JQ024017		JQ023898	JQ024080			AY443134	AY443277
Corvus_pectoralis			JQ023983
Corvus_splendens	KY018606	KY018606	KY018606	KY018606		JQ023919	JQ024101
Corvus_tasmanicus			JQ023942	JQ024016		JQ023897	JQ024079
Corvus_tristis			JQ023931	JQ024006
Corvus_typicus			JQ023972	JQ024045
Corvus_unicolor			JQ023968	JQ024041
Corvus_validus			JQ023974	JQ024047
Corvus_violaceus			JQ023971	JQ024044
Corvus_woodfordi			JQ023993	JQ024062		JQ023923	JQ024106
Crypsirina_temia	AY395618
Dendrocitta_cinerascens	Mined from UCE raw reads	Mined from UCE raw reads	Mined from UCE raw reads	Mined from UCE raw reads	KY492644							MN991860
Dendrocitta_occipitalis
Dendrocitta_vagabunda	JQ864496	KC439311	JQ864453		KJ454790
Garrulus_leucotis
Platysmurus_leucopterus	AY395622		KY495253	KY492629
Playtsmurus_aterrimus
Dasyornis_brachypterus		GU825759	KY230326			KY230260			KY230230
Dasyornis_broadbenti	AY488394	AY353242	AY488318						AY488475	GU825845	GU825811
Dasyornis_longirostris			KY230327
Dicaeum_aeneum			GQ145285	GQ145243						AY443139	AY443282	GQ145327
Dicaeum_agile			GQ145306	GQ145264	MT327157							MT327173
Dicaeum_annae
Dicaeum_aureolimbatum		FJ473172	GQ145288	GQ145246								GQ145330
Dicaeum_beccarii
Dicaeum_celebicum			GQ145289	GQ145247	MT327158							GQ145331
Dicaeum_chrysorrheum	MN991550	JQ174683	GQ145277	GQ145235								GQ145319
Dicaeum_cruentatum	KY786987	MH929146	GQ145278	GQ145236	KY752717	KY752674	KJ455771				KY786860	KY786907
Dicaeum_dayakorum			MN416066	MN416068								MN416067
Dicaeum_erythrothorax
Dicaeum_everetti			GQ145307	GQ145265								GQ145349
Dicaeum_eximium		JQ174685	GQ145303	GQ145261								GQ145345
Dicaeum_geelvinkianum			GQ145279	GQ145237								GQ145321
Dicaeum_hanieli
Dicaeum_hirundinaceum		FJ473233	GQ145267	GQ145225					KC122520			GQ145309
Dicaeum_ignicolle
Dicaeum_igniferum				GQ145245								GQ145329
Dicaeum_ignipectus	KJ456258		KJ455408		KJ454792	KJ455021	KJ455772				KJ456024
Dicaeum_keiense
Dicaeum_malaitae
Dicaeum_maugei
Dicaeum_minullum	KJ456260	MH929145	KJ455410		KJ454794		KJ455774				KJ456025	MN991862
Dicaeum_monticolum	MN991553		GQ145299	GQ145257								GQ145341
Dicaeum_nehrkorni
Dicaeum_nitidum
Dicaeum_pectorale	MW219360		MW219283	MW219322	MW219399	MW219437	MW219476
Dicaeum_sanguinolentum			GQ145281	GQ145239								GQ145323
Dicaeum_schistaceiceps
Dicaeum_trigonostigma	AF290138	EU541455	GQ145266	GQ145224								GQ145308
Dicaeum_tristrami			GQ145300	GQ145258								GQ145342
Dicaeum_trochileum
Dicaeum_vulneratum
Dicaeum_whilhelminae
Prionochilus_maculatus		MH929229	GQ145275	GQ145233	MT327159				KC122524			GQ145317
Prionochilus_percussus			GQ145269	GQ145227								GQ145311
Prionochilus_thoracicus	MN991616		GQ145272	GQ145230								GQ145314
Prionochilus_xanthopygius	MN991617	MW536209	GQ145280	GQ145238								GQ145322
Dicrurus_aeneus	EF449759	Mined from UCE raw reads	EF449663	Mined from UCE raw reads	EF449726	KJ455023		EF449702	KX134108			KX134277
Dicrurus_annectens	MN991556		MN991428		MG762548							MN991865
Dicrurus_bracteatus	FJ821118		EF052784		FJ821084	EF052813	EU272113	EF052735			FJ821049	KX134275
Dicrurus_densus
Dicrurus_hottentottus	EF113121	EF422250	GQ145384	GQ145422	EF449731	KP069925	KJ455777	EF449688	GQ145351	AY443141	AY443283	GQ145460
Dicrurus_leucophaeus	EF449769	JQ174694	EF449675		EF449727	EU726204	EU726222	EF449699
Dicrurus_macrocercus	GU253469	JQ174696	EF449652		EF449733	KJ455026	GU253661	EF449685	KX134028		KJ456026	KX134203
Dicrurus_megarhynchus	EF449770	JQ174699	EF449673		EF449711			EF449696
Dicrurus_montanus
Dicrurus_paradiseus	AF096473	Mined from UCE raw reads	EF449661	Mined from UCE raw reads	EF449735	DQ406660	KJ455778	EF052714	AY529984		KJ456027	KX134278
Dicrurus_remifer	EF449764	JQ174700	EF449669		EF449717	JN614843	JN614620	EF449692	KX134110		KJ456028	KX134279
Dicrurus_sumatranus			MN991349
Emberiza_aureola	KP877778	KP877696	GQ370012		KP877870		MT336192		KP877832
Emberiza_fucata	KP877716	KP877674	KJ455420		KP877843	KJ455033	MT336180		KP877808
Emberiza_pusilla	KP877759	GQ481785	MT210126		KP877863		MT336187		KP877824
Emberiza_rutila	KP877754	GQ481801			KP877860		MT336184		KP877822
Emberiza_spodocephala	KP877726	KP877681	GQ370013		KP877850				KP877814
Amandava_amandava	MT050553		KJ455319	EF102492	MT050978	MT051114	KJ455720		MT050832		KJ455973	MT051398
Chloebia_gouldiae	AY495403		MT050700		MT050984		MT051267		MT050837
Emblema_pictum	MT050568		MT050709		MT050993	MT051129	MT051276		MT050846	EF568289	MF458459	MT051413
Erythrura_hyperythra	MT050569		MT050710	EF102494	MT050994	MT051130	MT051277		MT050847			MT051414
Erythrura_papuana	MT050570		MT050711	MW219325	MT050995	MT051131	MT051278		MT050848			MT051415
Erythrura_prasina	MT050572	MK327575	MT050713	EF102493	MT050997	MT051133	MT051280		MT050850			MT051417
Erythrura_psittacea	MT050573		MT050714		MT050998	MT051134	MT051281		MT050851			MT051418
Erythrura_regia
Erythrura_trichroa	AY495404	JQ174787	MT050715			MT051135			MT050852
Erythrura_tricolor	MT050575		MT050716		MT050999	MT051136	MT051282		MT050853			MT051419
Heteromunia_pectoralis	MT050590		MT050731		MT051013	MT051151	MT051296		MT050868			MT051433
Lonchura_atricapilla	MT050598		KP965879		MT051020	MT051159	MT051304		MT050876			MT051441
Lonchura_caniceps	MT050599		MT050740		MT051021	MT051160	MT051305		MT050877			MT051442
Lonchura_castaneothorax	MT050600		MT050741		MT051022		MT051306		MT050878
Lonchura_ferruginosa				EF102496
Lonchura_flaviprymna	MT050601		MT050742		MT051023	MT051162	MT051307		MT050879			MT051444
Lonchura_forbesi			MF765875
Lonchura_fuscans	MT050602	MW536187	MN991457		MT051024	MT051163	MT051308		MT050880			MT051445
Lonchura_fuscata
Lonchura_grandis			MF765885
Lonchura_hunsteini	MF770410	MF770410	MF770410	MF770410
Lonchura_leucogastra	MN991591		MT050745	EF102495	MT051026	MT051165	MT051310		MT050882			MN991904
Lonchura_leucogastroides	MT050605		MT050746	EF102486	MT051027	MT051166	MT051311					MT051448
Lonchura_leucosticta	MT050614		MT050754		MT051035	MT051175	MT051318		MT050892			MT051457
Lonchura_maja	MT050606		MT050747	EF102485	MT051028	MT051167	MT051312		MT050884			MT051449
Lonchura_melaena	NC_036404	NC_036404	NC_036404	NC_036404
Lonchura_molucca	MT050607					MT051168			MT050885			MT051450
Lonchura_montana	MW219368		MW219292	MW219330	MW219407	MW219445	MW219484
Lonchura_monticola	MW219367		MW219291	MW219329	MW219406	MW219444	MW219483
Lonchura_nevermanni	NC_036405	NC_036405	NC_036405	NC_036405
Lonchura_nigerrima	NC_036406	NC_036406	NC_036406	NC_036406
Lonchura_oryzivora
Lonchura_pallida	AY495406								AY494584
Lonchura_punctulata	KJ456325		KJ455482	EF102487	KJ454826	KJ455070	KJ455824		MT050886		KJ456069	MN991906
Lonchura_quinticolor	MT050609		MT050749		MT051030	MT051170	MT051313		MT050887			MT051452
Lonchura_spectabilis	MT050610		MT050750		MT051031	MT051171	MT051314		MT050888			MT051453
Lonchura_striata	KJ456326	EF515788	KJ455483		MT051032		MT051315
Lonchura_stygia	NC_036408	NC_036408	NC_036408	NC_036408
Lonchura_teerinki	MW219366		MW219290	MW219328	MW219405	MW219443	MW219482		MT050890			MT051455
Lonchura_tristissima	MW219364		MW219288	MW219326	MW219403	MW219441	MW219480
Lonchura_vana	MW219365		MW219289	MW219327	MW219404	MW219442	MW219481
Neochmia_evangelinae
Neochmia_modesta
Neochmia_phaeton	MF458377		MF458397		MF458416	MT051176	MT051319		MT050893			MT051458
Neochmia_ruficauda			AY323592
Neochmia_temporalis	MF458378		KY120914	KY131576	MT051038	MT051178	MT051321		MT050895			MT051460
Oreostruthus_fuliginosus	MW219362		MW219286	MW219324	MW219401	MW219439	MW219478		MT050900			MT051466
Poephila_acuticauda	MT492416	MT492350	MT492284		MT051050				MT050906		MF458463
Poephila_cincta	MT492367	MT492302	MT492235		MT051051	MT051191	MT051334		MT050907		MF458464	MT051473
Poephila_personata	MT492360	MT492294	MT492228	KY131608	MT051052	MT051192	MT051335		MT050908		MF458465	MT051474
Stagonopleura_bella	MT050646		MT050786		MT051067	MT051207	MT051350		MT050923			MT051489
Stagonopleura_guttata	MF458387		MF458406		MT051068	MT051208	MT051351					MT051490
Stagonopleura_oculata	MT050648		MT050788		MT051069	MT051209	MT051352		MT050925			MT051491
Taeniopygia_bichenovii			AY323598						MT050924			FJ408691
Taeniopygia_castanotis	MT050651	MT492289	MT050791		MT051072	MT051212	MT051355		MT050928			MT051494
Taeniopygia_guttata			KY120953	KY131616			FJ408647
Eulacestoma_nigropectus	FJ821120	Mined from UCE raw reads	EF592278	Mined from UCE raw reads	KF690876	KF691069	KF690804	KF679234	KF690834	TBD	FJ821051	KF690904
Eupetes_macrocerus					EF441257	EF441217	EF441239
Corydon_sumatranus	MN991538		MN991409		DQ785973	DQ785897	DQ785931				DQ320623	MN991846
Cymbirhynchus_macrorhynchos	MN991540	MW536194	MN991412		AY338736	AY336592	DQ785932				DQ320621	MN991849
Eurylaimus_harterti
Eurylaimus_javanicus	MN991567	MH929150	MN991437		DQ785974	DQ785898	DQ785933		DQ320602	DQ320584	DQ320620	MN991879
Eurylaimus_ochromalus	MN991568		MN991438		AY338737	AY336593	DQ785934				DQ320622	MN991880
Psarisomus_dalhousiae	KJ456432	MK598949	KJ455606		AY338735	KJ455143	DQ785967	AY056956		AY443214	AY057025	MN991932
Serilophus_lunatus	KJ456464		KJ455644		AY338738	KJ455175	DQ785970		DQ320603	DQ320578	DQ320614
Falcunculus_frontatus	FJ821121	Mined from UCE raw reads	JN614714	JN614663	KF690852	KF691045	KF690781	KF679214	KF690812	AY443146	AY443287	KF690886
Falcunculus_leucogaster
Falcunculus_whitei
Carpodacus_erythrinus	DQ119530	GQ481505	AY703446	JN715519	KJ454763	KJ454973	KX109718				KM112984	KU719153
Chrysocorythus_estherae
Fringilla_montifringilla	AY495390	JN698680		EU881012	EU878707	JN715184		EU878579		AY443148	AY056994	EU878644
Loxia_curvirostra	AY495386	AY666331	GU816852	GU816817	AY228303	JN715192	KM112806				AY037856	KM112603
Pyrrhula_nipalensis	HQ284674		KX109701	JN715564	KX109680	HQ284781	KX109756
Pyrrhula_waterstradti
Cecropis_badia
Cecropis_daurica	KJ456305	AB843401	KJ455463		KJ454818	KJ455058	KJ455812				KJ456055
Cecropis_striolata	AY825979	JQ174333
Cheramoeca_leucosterna	AY825956		AY826013
Delichon_dasypus	KJ456249	GQ481690	AY826044		KJ454788	KJ455015	KJ455769				KJ456020
Delichon_lagopodum		GQ481695	AY826043		DQ008568	HQ333103	EU680721		EU680641
Hirundo_javanica	DQ008517	MH929157	MH908293
Hirundo_neoxena	GU460230	GU460331	GU460295
Hirundo_rustica	GU460237	GU460337			AY064258
Hirundo_smithii	GU460233	GU460335	GU460298		KJ454819	KJ455059	KJ455813				KJ456056
Petrochelidon_ariel	AY825985		AY826042
Petrochelidon_nigricans	AY825983		AY826041
Ptyonoprogne_concolor	AY825961
Riparia_chinensis	KJ456450		KJ455629		KJ454900		KJ455911
Riparia_riparia		GQ482613	MZ747686
Hylocitrea_bonensis	FJ177329		FJ177346		EU380506	EU380476	EU380437			FJ177355	FJ177360
Hylocitrea_bonthaina
Ifrita_kowaldi	FJ821123	Mined from UCE raw reads	EF592280	KP069824	KF690877	KF691070	KF690805	KF679235	KF690835	TBD	FJ821054	KF690905
Irena_puella	MT050674	MH929174	GU816837	GU816807	MT051093	MT051237	MT051377
Lanius_cristatus	DQ119529	GQ482014	EF052694		EF052767	EF052756		EF052746
Lanius_schach	KU058639	KU058639	KU058639	KU058639			GU253684
Lanius_tigrinus	EF621582	GQ482025	MF458396		MF458414		MF458432				MF458461
Alcippe_brunneicauda	JN826999	MW536211	FJ460770	FJ460838					JN825976			FJ460906
Alcippe_fratercula			EF154786
Alcippe_grotei	JN827001		DQ861957	JN826727					JN825978			JN826225
Alcippe_peracensis	JN827007		JN826474	JN826733					JN825984		AY319973	JN826231
Alcippe_pyrrhoptera	MK069024	MK069054	MK068967	MK068950
Chrysominla_strigula	JN827120	GU139500	JN826596	JN826858	KJ454836	KJ455083	KJ455835		JN826092		EU447145	JN826343
Cutia_nipalensis	AF484844	MH265785	JN826489	JN826748	MH265520	MH265651	MH265389				FJ358093	MH265232
Garrulax_bicolor		MH265816			MH265549	MH265681	MH265419					MH265262
Garrulax_calvus	MK069027	MK069061	MK068972	MK068955
Garrulax_castanotis		MH265824			MH265557	MH265689	MH265427					MH265270
Garrulax_chinensis	JN827024	MH265798	JN826502	JN826761	MH265532	MH265664	MH2654		JN825999		EU447129	MH265244
Garrulax_leucolophus	JN827030	JQ174917	JN826508	JN826767	FJ357934	FJ357863	FJ358032		JN826004		FJ358098	JN826258
Garrulax_lugubris		MK069060			MK068987							MK068913
Garrulax_milleti	JN827037		JN826515	JN826774				AY056926	JN826010	AY443151	AY056996	JN826264
Garrulax_mitratus	JN827041	MH265830	FJ460776	FJ460844	MH265563	MH265695	MH265433		JN826014			FJ460912
Garrulax_monileger	JN827042	MH265832	JN826519	JN826778	MH265565	MH265697	MH265435		JN980835		KJ456043	MH265277
Garrulax_palliatus	JN827047	MH265836	JN826524	JN826783	MH265569	MH265701	MH265439		JN826020			JN826273
Garrulax_rufifrons		MH265842			MH265575	MH265707	MH265445					MH265287
Garrulax_strepitans	JF804083	MH265846			MH265578	MH265710	MH265448					MH265291
Garrulax_treacheri			MG546391
Heterophasia_picaoides	KJ456301	MH265864		JN826801	MH265595	KJ455051	KJ455808		JN826035		KJ456052	JN826289
Laniellus_albonotatus		MH265781			MH265516	MH265647	MH265385					MH265228
Leioptila_annectens	KJ456299	MH265856	JN82648	JN826745	KJ454816	KJ455050	KJ455807				KJ456051	MH265300
Leiothrix_argentauris	JN827084	MH265869	JN826561	JN826821	MH265600	MH265731	MH265470		JN826055		FJ358107	MH265313
Leiothrix_laurinae		MH265869			MH265600	MH265731	MH265470					MH265313
Siva_cyanouroptera	KJ456343	MH265875	JN826593	JN826855	MH265605	MH265736	MH265475		JN826089		FJ358114	MH265319
Trochalopteron_peninsulae	MK069032	MK069063	MK068975	MK068957
Buettikoferella_bivittata	MH035647				MH035616	MH089191	MH089159
Cincloramphus_cruralis	HQ706167				HQ706255	HQ706296	HQ706334
Cincloramphus_macrurus	MH035662				MH035637	MH089204	MH089183
Cincloramphus_mathewsi	HQ706168				HQ706256	HQ706297	HQ706335			AY799833	AY319978
Cincloramphus_rubiginosus	MH035658				MH035633	MH089200	MH089179
Cincloramphus_timoriensis	HQ706170		JN826590	JN826852	HQ706257	HQ706298	HQ706336		JN826087			JN826337
Cincloramphus_whitneyi	MH035661					MH035636
Locustella_accentor	MH035651		MN991456		MH035619	MH089194	MH089162					MN991902
Locustella_amnicola	HQ706150	AB842906	AY382357		HQ706244		HQ706322					KP791709
Locustella_castanea	DQ367925		AY382345		HQ706236	HQ706276	HQ706314
Locustella_certhiola	HQ706155	GU571458	AY382359		DQ008528	HQ706286	HQ706325					KP791749
Locustella_fasciolata	HQ706151	GQ482076	AY382367		HQ706245	HQ706284	HQ706323					KP791639
Locustella_lanceolata	JX398904	GQ482084	JX398920	JX398927	HQ706235		HQ706313		JX398911			JX398933
Locustella_mandelli	HQ706135		KJ455338		HQ706233	HQ706273	HQ706311
Locustella_montis	HQ706138				HQ706234	HQ706274	HQ706312
Locustella_ochotensis	HQ706156	GQ482097	AY382391		HQ706247	HQ706287						KP791737
Locustella_timorensis	KP773464
Malia_grata	JX398906		JX398922	JX398928	MH035628	MH089196	MH089173
Megalurulus_grosvenori	MH035652				MH035629	MH089197	MH089178
Megalurulus_llaneae
Megalurulus_mariei	MH035655				MH035631	MH089199	MH089175
Megalurulus_turipavae
Megalurus_palustris
Poodytes_albolimbatus	MW219358		MW219281	MW219320	MW219397	MW219435	MW219474
Poodytes_carteri	HQ706171				HQ706258	HQ706299	HQ706337
Poodytes_gramineus	HQ333042		AY382397		HQ333074	HQ333108	HQ333091
Machaerirhynchus_flaviventer	FJ821126		DQ084072	KP069804	DQ084099	KP069988	KF690784	KF679216	KF690815	TBD	FJ821057	KF690888
Machaerirhynchus_nigripectus	KP036741	Mined from UCE raw reads	KP069750	KP069828	KP070361	KP069930	JQ744975	JQ744781	JQ744715	TBD	TBD	JQ744816
Amytornis_ballarae		GU825787	GU825907	HQ118196	HQ118166				HQ118150			JN598035
Amytornis_barbatus		GU825793	GU825912	JN598040	HQ118168				HQ118151			JN598040
Amytornis_dorotheae		HQ118122	HQ118183	HQ118199	HQ118169				HQ118153
Amytornis_goyderi		GU825795	HQ118184	HQ118200	HQ118170				HQ118154			JN598048
Amytornis_housei		GU825796	GU825913	HQ118201	HQ118171				HQ118155			JN598054
Amytornis_merrotsyi		GU825799	HQ118186	EU878182	HQ118172				HQ118156			JN598060
Amytornis_modestus		HQ118129	HQ118190	HQ118206	HQ118176				HQ118160
Amytornis_oweni				HQ118205
Amytornis_purnelli		GU825797	GU825914	HQ118202	HQ118173				HQ118157			JN598066
Amytornis_rowleyi			MT296813
Amytornis_striatus	AY488401	HQ118127	AY488325	HQ118203	HQ118174	JF967719			AY488482		GU825808	FJ422088
Amytornis_textilis		GU825794	HQ118192	HQ118208	HQ118178				HQ118162			JN598072
Amytornis_whitei			MT296801
Amytornis_woodwardi		HQ118132	HQ118193	HQ118209	HQ118179				HQ118163
Chenorhamphus_campbelli		JF919513		JF919495		JF967722			JF967695
Chenorhamphus_grayi		JF919512	JF967675	JF919494		JF967708			JF967696			JN598090
Clytomyias_insignis		JF919521	GU825878	JF919502		JF967721			JF967686			JN598097
Malurus_alboscapulatus		JF919507	JF967669	JF919487		JF967710			JF967687			JN598111
Malurus_amabilis	AY228088	HQ118134	HQ118195	HQ118211	AY064729	EF441219	JN614594		HQ118165		AY037847	JN598076
Malurus_assimilis		JF919514	JQ665159	JF919496		JQ665012			JF967697			JQ665103
Malurus_coronatus		GU825802	GU825918	JF919489		JF967714			JF967690			JN598098
Malurus_cyaneus	AF197845	JF919509	EU534191	JF919490		JF967720			JF967691	GU825839	GU825803	JN598078
Malurus_cyanocephalus		JF919510	JF967673	JF919492		JF967712			JF967693			JN598094
Malurus_elegans			GU825876							GU825842	GU825806
Malurus_lamberti	AY488402	JF919515	AY488326	JF919497		JQ664993			AY488483	GU825841	GU825805	JQ665088
Malurus_leucopterus	EU341380		GU825875			EU341411	EU341442			GU825838	EU341455	EU341481
Malurus_melanocephalus		GU825758	GU825874			FJ419179			EU739272			FJ422026
Malurus_pulcherrimus		JF919518	GU825925	JF919499		JQ665026			JF967701			JQ665115
Malurus_splendens	AY488403	JF919520	AY488327			FJ419235			AY488484	GU825840	GU825804	FJ422084
Sipodotus_wallacii		JF919522	JF967682	JF919503		JF967728			JF967704
Stipiturus_malachurus	EF621310	HQ118133	GU825877	HQ118210	EF629532				HQ118164		GU825807	JN598084
Stipiturus_mallee	AY488404		AY488328						AY488485			JN598088
Stipiturus_ruficeps	EF621332		EF621356			FJ419226						FJ422077
Megalampitta_gigantea	AY443252		EF592281							AY443165	AY443297
Melampitta_lugubris	KP036773	Mined from UCE raw reads	KP069651	KP069917	EU726213	EU726203	EU726221		KP070105	AY443166	AY443298	KP070464
Melanocharis_arfakiana	MW219338		MW219259	MW219300	MW219377	MW219416	MW219454
Melanocharis_longicauda	MW219339		MW219260	MW219301	MW219378	MW219417	MW219455
Melanocharis_nigra					KF690878	KF691071		AY056932	KF690836	AY443167	AY057002	KF690906
Melanocharis_striativentris	MW219340		MW219261	MW219302	MW219379	MW219418	MW219456
Melanocharis_versteri					EU272103	EU272092	EU272121			AY443168	AY443299
Oedistoma_iliolophus	MW219343		MW219264	MW219305	MW219382	MW219421		AY056940		AY443182	AY057010
Oedistoma_pygmaeum					EU272104	EU272093	EU272122
Rhamphocharis_crassirostris	MW219341		MW219262	MW219303	MW219380	MW219419	MW219457
Rhamphocharis_piperata	MW219342		MW219263	MW219304	MW219381	MW219420	MW219458
Toxorhampus_novaeguineae	MW219344		MW219265	MW219306	MW219383	EU272094	MW219460	AY056967		AY443238	AY057036
Toxorhampus_poliopterus					EU272105	EU272094	EU272123
Acanthagenys_rufogularis	AY488330	GU825785	AY488259						AY488410		GU825833
Acanthorhynchus_superciliosus	AY488331	JF919523	GU825905	JF919504		JF967725			AY488411
Acanthorhynchus_tenuirostris	AY488332		AY488261			KC923981			AY488412
Anthochaera_carunculata	AY488333	JQ174033	AY488262						AY488413
Anthochaera_chrysoptera	AY488334		AY488263						AY488414		KY243040
Anthochaera_lunulata	AY488335		AY488264						AY488415
Anthochaera_paradoxa	AY488336		AY488265						AY488416
Anthochaera_phrygia	AY488390		GU825927						AY488471
Ashbyia_lovensis	AY488337		AY488266						AY488417
Bolemoreus_frenatus	KC923912		KC923931			KC923979			HQ267689		KY243052
Bolemoreus_hindwoodi			HQ267671						HQ267691		KY243041
Caligavis_chrysops			HQ267663						HQ267683		KY243043
Caligavis_obscura			HQ267675						HQ267695
Caligavis_subfrenata			HQ267679			KY230252			HQ267699
Certhionyx_variegatus	AY488340		AY488269						AY488420		KY243042
Cissomela_pectoralis	AY488339		AY488268						AY488419
Conopophila_albogularis	AY488341		AY488270						AY488421
Conopophila_rufogularis	AY488342		AY488271						AY488422
Conopophila_whitei			KY230313						KY230222
Entomyzon_albipennis
Entomyzon_cyanotis	AY488343		AY488272			HM230502			AY488423			HM230635
Epthianura_albifrons	AY488344		AY488273						AY488424
Epthianura_aurifrons	AY488345		AY488274						AY488425
Epthianura_crocea	AY488346		AY488329						AY488426
Epthianura_tricolor	AY488347		AY488405						AY488427
Gavicalis_fasciogularis			HQ267665			KY383228			HQ267685
Gavicalis_versicolor			HQ267681			KY383220			HQ267701		KY243053
Gavicalis_virescens			HQ267682						HQ267702		KY243054
Gliciphila_melanops	AY488375		AY488407						AY488456		KY243045
Gliciphila_notabilis
Gliciphila_undulata
Glycichaera_fallax	AY488349		AY488276			KY230244			AY488429		KY243055
Grantiella_picta	AY488350		AY488277	complete					AY488430		KY243046
Guadalcanaria_inexpectata			KF970730
Gymnomyza_aubryana			KY230325						KY230229
Lichenostomus_cratitius			HQ267664						HQ267684
Lichenostomus_melanops			GU825923						HQ267694		KY243047
Lichmera_alboauricularis	AY488352		AY488279						AY488432
Lichmera_argentauris			KY230304
Lichmera_deningeri			KY230307			KY230246			KY230219
Lichmera_flavicans			KY230309
Lichmera_incana			KF970735						KF970791
Lichmera_indistincta	AY488353		AY488280			KY243057			AY488433
Lichmera_limbata			KY230305
Lichmera_lombokia			KY230303						KY230218
Lichmera_monticola			KY230308			KY230247			KY230220
Lichmera_notabilis			KY230310
Lichmera_squamata			KY230306
Macgregoria_pulchra	MW219336	AF197862	MW219257	MW219298	MW219375	MW219414	MW219452
Manorina_flavigula	AY488354		AY488281						AY488434
Manorina_melanocephala	FJ498973	AF197860	MF139994		AY064734					GU825871	GU825836
Manorina_melanophrys	AY488355		AY488282						AY488435	GU825870	GU825835
Manorina_melanotis			KY230315
Meliarchus_sclateri			KF970736			KY230253			KF970773
Melidectes_belfordi	AY488356		AY488283			KY230257			AY488436
Melidectes_foersteri			KY230322
Melidectes_leucostephes			KY230320
Melidectes_ochromelas	AY488357		AY488284						AY488437
Melidectes_rufocrissalis			KY230321			KY230256			KY230227
Melidectes_torquatus	AY488358		AY488285						AY48843
Melilestes_megarhynchus	AY488359		AY488286			KY230249			AY488439
Melionyx_fuscus			KY230317			KY230254			KY230225
Melionyx_nouhuysi			KY230318
Melionyx_princeps			KY230319			KY230255			KY230226
Meliphaga_albilineata			DQ673213						DQ673233
Meliphaga_aruensis			DQ673218			KY230259			DQ673238
Meliphaga_fordiana			DQ673222						DQ673242
Meliphaga_lewinii	AF197857	AF197858	DQ673225			KC923983			DQ673245
Meliphaga_notata	KC923916		GU825926			KC923986
Melipotes_ater	MW219335		MW219256	MW219297	MW219374	MW219413	MW219451
Melipotes_carolae	MW219334		MW219255	MW219296	MW219373	MW219412	MW219450
Melipotes_fumigatus	AY488361		AY488289						AY488442
Melipotes_gymnops	MW219332		MW219253	MW219294	MW219371	MW219410	MW219448
Melithreptus_affinis	KY243038
Melithreptus_albogularis	AY488362		AY488290						AY488443
Melithreptus_brevirostris	AY488363		AY488291						AY488444
Melithreptus_chloropsis
Melithreptus_gularis			HM230595			HM230503						HM230636
Melithreptus_laetior
Melithreptus_lunatus		GU825786	GU825906
Melithreptus_validirostris	KY243039
Melitograis_gilolensis
Microptilotis_albonotatus	AY488360		AY488287						AY488440
Microptilotis_analogus			DQ673215					AY056933	DQ673235	AY443170	AY057003
Microptilotis_cinereifrons			DQ673219						DQ673239
Microptilotis_flavirictus			DQ673221						DQ673241
Microptilotis_gracilis	AY353241		AY488288			KY383243			AY488441
Microptilotis_imitatrix			DQ673224						DQ673244
Microptilotis_mimikae			DQ673227						DQ673247
Microptilotis_montanus			DQ673228			KY230258			DQ673248
Microptilotis_orientalis			DQ673231						DQ673251
Microptilotis_reticulatus			DQ673232						DQ673252
Microptilotis_vicina			KY230323
Myza_celebensis			KU739034						KU739032
Myza_sarasinorum			KU739035						KU739033
Myzomela_adolphinae			KY230281
Myzomela_albigula			KY230274
Myzomela_batjanensis
Myzomela_blasii			KY230273
Myzomela_boiei			KY230282
Myzomela_caledonica			KY230285
Myzomela_cardinalis	AY488364		AY488292		KU520628	KU520379			AY488445			KU521101
Myzomela_chloroptera			KY230283
Myzomela_cineracea			DQ469054
Myzomela_cruentata			KY230277
Myzomela_dammermani
Myzomela_eichhorni			MZ822325
Myzomela_eques	AF197865	AF197866	KY230275	KC539993		KY230241			KY230211
Myzomela_erythrina
Myzomela_erythrocephala	AY488365		AY488406						AY488446
Myzomela_erythromelas			KY230294						KY230215
Myzomela_irianawidodoae			MN431650
Myzomela_kuehni			KY230280
Myzomela_lafargei			DQ469063
Myzomela_longirostris
Myzomela_malaitae			KY230291						KY230213
Myzomela_melanocephala			KY230292
Myzomela_nigrita			KY230278
Myzomela_obscura	AY488366		AY4882			KY243059			AY488447
Myzomela_pammelaena			KY230289
Myzomela_prawiradilagae
Myzomela_pulchella			KY230279
Myzomela_rubrobrunnea
Myzomela_rubrotincta			KY230276			KY230242			KY230212
Myzomela_sanguinolenta	AY488368		AY488295			KY383195			AY488449
Myzomela_sclateri			KY230288
Myzomela_simplex
Myzomela_tristrami			KU519852		KU520629	KU520380			KU520275			KU521102
Myzomela_vulnerata			KY230295
Myzomela_wakoloensis			KY230284
Nesoptilotis_flavicollis			HQ267667						HQ267687		KY243048
Nesoptilotis_leucotis		GU825800	GU825916						HQ267693
Oreornis_chrysogenys			KY230324						KY230228
Philemon_albitorques			KX272580
Philemon_argenticeps	AY488369		AY488296						AY488450
Philemon_brassi			KX272588
Philemon_buceroides	AY488370		AY488297			KY383202			AY488451
Philemon_citreogularis	AY488371		AY488298			KY383212			AY488452
Philemon_cockerelli			KF970754						KF970776
Philemon_corniculatus	AY488372	AF197856	AY488299			KY383214			AY488453		KY243049
Philemon_diemenensis			KX272585
Philemon_eichhorni		JQ175773	KF970739						KF970777
Philemon_fuscicapillus			KX272553
Philemon_inornatus			KX272587
Philemon_kisserensis			KX272594
Philemon_meyeri	AY488373		AY488300						AY488454
Philemon_moluccensis			KX272558
Philemon_novaeguineae			KX272570
Philemon_plumigenis			KX272562
Philemon_subcorniculatus			KX272554
Philemon_yorki
Phylidonyris_niger	AY488376		AY488302			KY243058			AY488457
Phylidonyris_novaehollandiae	AY488377		AY488303			KY243060			AY488458
Phylidonyris_pyrrhopterus	AY488378		AY488408			KY243061			AY488459
Plectorhyncha_lanceolata	AY488379		AY488304						AY488460
Ptiloprora_erythropleura			KY230297
Ptiloprora_guisei	AY488381		AY488306						AY488462
Ptiloprora_mayri			KY230298
Ptiloprora_meekiana			KY230296
Ptiloprora_perstriata			KY230299			KY230245			KY230216
Ptiloprora_plumbea	AY488382		AY488409	JN614644	AY064736	EF441229			AY488463		AY037848
Ptilotula_flavescens			HQ267666			KY383275			HQ267686
Ptilotula_fusca			HQ267670			KY383281			HQ267690
Ptilotula_keartlandi			HQ267672						HQ267692
Ptilotula_ornata		GU825798	GU825915						HQ267696
Ptilotula_penicillata			GU825904		FJ821089				HQ267697		GU825834
Ptilotula_plumula			HQ267678						HQ267698
Purnella_albifrons	AY488374		AY488301			KY243062			AY488455
Pycnopygius_cinereus	AY488383		AY488307						AY488464
Pycnopygius_ixoides
Pycnopygius_stictocephalus	AY488384		AY488308						AY488465
Ramsayornis_fasciatus	AY488385		AY488309			KY383267			AY488466		KY243050
Ramsayornis_modestus	AY488386		AY488310			KY383262			AY488467
Stomiopera_flava	AY488351		GU825922			KY383253			AY488431
Stomiopera_unicolor			GU825924			KY383237			HQ267700		KY243051
Stresemannia_bougainvillei			KF970743						KF970778
Sugomel_nigrum	AY488338		AY488267						AY488418
Timeliopsis_fulvigula	AY488387		AY488311			KY230251			AY488468
Timeliopsis_griseigula	AY488388		AY488312						AY488469
Trichodere_cockerelli	AY488389		AY488313						AY488470
Vosea_whitemanensis			KF970753
Xanthotis_flaviventer	AY488391	JF919524	KF970745			KY383234			KF970780		EU341467	EU341493
Xanthotis_macleayanus	KC923914		MF077436			KY243063					KY243056
Xanthotis_polygrammus	AY488391		KF970748						KF970783
Menura_alberti	MW883525	MW883525	MW883525	MW883525
Menura_novaehollandiae	AY064276	NC_007883	AY064754	JN614637	AY064744	EF441220	EF441242	AY056934	EU739126		AF295191	EU737401
Arses_insularis	KP036670		KP069672	KP069895	KP070334	KP070000			KP070109			KP070423
Arses_kaupi	KP036663		KP069688	KP069886	KP070293	KP069941			KP070199			KP070595
Arses_lorealis	KP036740		KP069595	KP069826	KP070302	KP069957			KP070130			KP070586
Arses_telescopthalmus	KP036679		KF281046	KP069819	DQ084104	KP070004			KP070101			KP070550
Carterornis_castus
Carterornis_chrysomela	KP036753	JQ175406	KP069718	KP069818	KP070348	KP069996			KP070247	AY443177	AY443304	KP070442
Carterornis_leucotis	KP036770		DQ084093	KP069841	DQ084116	KP070037			KP070233			KP070587
Carterornis_pileatus	KP036780		KP069746
Clytorhynchus_hamlini	KP036712		DQ084079	KP069908	DQ084106	KP070023			KP070186	TBD	TBD	KP070551
Clytorhynchus_pachycephaloides	KP036763		KP069697	KP069898	KP070368	KP069986			KP070182			KP070531
Clytorhynchus_sanctaecrucis
Eutrichomyias_rowleyi			MF979537			MF979536	MF979535		MF979538			MF979539
Grallina_bruijnii			KF281102	KF281038
Grallina_cyanoleuca	AY443249	Mined from UCE raw reads	KF281103	KF281039	DQ084101				KP070251	AY443152	AY443288	KP070460
Hypothymis_azurea	KP036656	Mined from UCE raw reads	KP069724	KP069815	KP070360	KP070086	EU726223	EF052747	KP070226	TBD	TBD	KP070558
Hypothymis_puella	JQ885691		JQ885780	JQ885849		JQ885765
Mayrornis_schistaceus	KP036661		KP069741
Monarcha_castaneiventris	KP036709		KP069734	KP069849	KP070304	KP070082	KF690795		KP070177			KP070516
Monarcha_cinerascens	KP036811		DQ084087	KP069786	DQ084114	KP070079			KP070170			KP070545
Monarcha_erythrostictus			KP069682									KP070482
Monarcha_frater	KP036774		DQ084082	KP069822	DQ084109	KP069940			KP070176			KP070538
Monarcha_megarhynchus	KP036709		KP069734	KP069849	KP070304	KP070082			KP070177			KP070516
Monarcha_melanopsis	KP036727		DQ084083	KP069839	DQ084110	KP069936	EU272114		KP070111		FJ821059	KP070571
Monarcha_richardsii	KP036678		KP069660	KP069831	KP070357	KP070084			KP070232			KP070582
Monarcha_ugiensis	KP036749		KP069654	KP069782	KP070329	KP070026						KP070539
Myiagra_alecto	KP036823		KP069634	KP069759	KP070285	KP069953			KP070194		FJ821060	KP070518
Myiagra_atra	KP036698		KP069610	KF281010
Myiagra_caledonica	KP036645		KP069748	KP069896	KP070391	KP070081			KP070166	TBD	TBD	KP070549
Myiagra_cervinicauda	KP036667		KP069705	KP069877	KP070275	KP069972			KP070125			KP070562
Myiagra_cervinicolor
Myiagra_cyanoleuca	KP036827		KP069605	KP069767	KP070328	KP069934			KP070119		TBD	KP070534
Myiagra_eichhorni			KF281080
Myiagra_ferrocyanea	KP036692		KP069600	KP069888	KP070323	KP070074			KP070221	TBD	TBD	KP070521
Myiagra_galeata			KF281078	KF281022
Myiagra_hebetior	KP036713	JQ175430	KP069726	KP069812	KP070414	KP069959			KP070160			KP070593
Myiagra_inquieta	KP036755		KP069743	KP069798	KP070317	KP069967			KP070188			KP070424
Myiagra_nana	KP036653		KP069648	KP069902	KP070398	KP069976			KP070200			KP070590
Myiagra_rubecula	KP036797		KP069685	KP069850	KP070266	KP070062			KP070230			KP070575
Myiagra_ruficollis	KP036790		KP069611	KP069821	KP070319	KP070008			KP070151			KP070479
Myiagra_vanikorensis	KP036651		KP069644	KP069864	KP070386	KP069983			KP070185			KP070441
Neolalage_banksiana	KP036654		KP069678		KP070330	KP070087			KP070181	TBD	TBD	KP070543
Symposiachrus_ateralbus
Symposiachrus_axillaris	KP036719		DQ084094	KP069847	DQ084117	KP069993		AY056936	KP070213	AY443176	AY057006	KP070450
Symposiachrus_barbatus	KP036782		KP069646	KP069775	KP070377	KP069949			KP070250			KP070495
Symposiachrus_bimaculatus			KP726923
Symposiachrus_boanensis	KP036747		KP069666	KP069769	KP070402	KP069992			KP070219			KP070573
Symposiachrus_brehmii
Symposiachrus_browni	KP036760		KP069727	KP069871	KP070259	KP070050			KP070201			KP070490
Symposiachrus_everetti	KP036820		KP069626
Symposiachrus_guttula	KP036762		KP069650	KP069858	KP070383	KP070002			KP070093			KP070567
Symposiachrus_infelix	KP036803		KP069696	KP069903	KP070362	KP069951			KP070211			KP070565
Symposiachrus_julianae
Symposiachrus_leucurus	KP036825		KP069585		KP070358
Symposiachrus_loricatus	KP036720		KP069617
Symposiachrus_malaitae	KP036691		KP069590	KP069911	KP070406	KP069932			KP070110			KP070468
Symposiachrus_manadensis	KP036824		KP069744	KP069757	KP070270	KP070009			KP070138			KP070520
Symposiachrus_menckei			KP726921
Symposiachrus_mundus			DQ084091		KP070376
Symposiachrus_rubiensis
Symposiachrus_sacerdotum
Symposiachrus_trivirgatus	KP036643		KP069579	KP069790	KP070380	KP070070			KP070241			KP070563
Symposiachrus_verticalis	KP036648	Mined from UCE raw reads	KP069655	KP069889	KP070258	KP070032			KP070145			KP070532
Symposiachrus_vidua	KP036822		KP069658	KP069907	KP070359	KP069977			KP070216			KP070444
Terpsiphone_affinis	Mined from UCE raw reads	Mined from UCE raw reads	Mined from UCE raw reads	Mined from UCE raw reads	KP070305	KP070090			KP070178			KP070506
Terpsiphone_atrocaudata	KP036808	AB843806	KP069649	KP069899	KP070326	KP069922			KP070237			KP070471
Terpsiphone_cinnamomea	KP036737	JQ176416	KP069704	KP069813	KP070354	KP070054			KP070231			KP070596
Terpsiphone_floris	JQ885715		JQ885808	JQ885876
Terpsiphone_incei	KP036641		KP069667	KP069764	KP070374	KP069933			KP070196			KP070419
Anthus_australis
Anthus_cervinus	ACU46776	GU571247	KP671556
Anthus_godlewskii		GQ481338
Anthus_gustavi	KP671519		HM538375
Anthus_gutturalis	KP671521		KP671559		KP671538		KP671580
Anthus_hodgsoni	KJ456193	FJ661103	KJ455323		KC007671	KJ454960					KJ455975
Anthus_richardi	ARU46770	GU571258	NC_041109	NC_041109
Anthus_rufulus	KJ702923		KJ455324	KP398757	KJ454751	KJ454961			KT002668		KJ455976
Dendronanthus_indicus	KP671530	NC_060465	KP671571	NC_060465	KP671545		KP671590
Madanga_ruficollis	KP671532		KP671578		KP671553		KP671598
Motacilla_alba	EU167005	MF580192	MG578098	NC_029229	KP671547	JN715130	GU816918	AF478190	EU680664		AY228023
Motacilla_cinerea	KJ456347	EU541458	AF526495		KC007670		KJ455836	AY056937		AY443178	AY057007	MG578378
Motacilla_citreola	AF526440	GQ482200	AF526475		KJ454838						KJ456081	MG578384
Motacilla_tschutschensis	MN217252	DQ433818	MG578222	MN217252
Anthipes_monileger	HM633304	MK598891	GU358798		HM633586	GU358995	HM633724				AY307192
Anthipes_solitaris			MN991332
Brachypteryx_cruralis	MH599055		MH599040		MH599029		MH599008
Brachypteryx_erythrogyna
Brachypteryx_floris
Brachypteryx_leucophris	HM633263	JQ174188	MG194746	MG191079	HM633546		HM633685
Brachypteryx_montana	MH599064		MG194873	MG191206	MH599035		MH599018
Brachypteryx_saturata
Calliope_calliope	OL477598	OL477598	OL477598	OL477598
Copsychus_saularis	FJ487681	FJ472996	GU358787		GU358719	GU358983	GU358848		KJ173654			HM120171
Cyanecula_svecica	HM640912	GQ482145	HM640912		HM633605		HM633741				KJ456070
Cyanoptila_cumatilis	MF458373		MF458392		MF458411						MF458458
Cyanoptila_cyanomelana	HM633286	JQ174616	GU358791		HM633569	GU358987	HM633709
Cyornis_banyumas	HM633287	KP336985	MT936796		HM633570		HM633710
Cyornis_brunneatus
Cyornis_caerulatus	MN991541		MN991413									MN991851
Cyornis_colonus		MF415441
Cyornis_concretus	KP337024	KP336987	KP337119		KP337092		HM633711					MN991852
Cyornis_djampeanus
Cyornis_glaucicomans	KP337018	KP336983	KP337115		KP337087
Cyornis_hainanus	KP337002	KP336971	KP337101		KP337073
Cyornis_hoevelli
Cyornis_hyacinthinus
Cyornis_magnirostris	KJ456246		KJ455398		KJ454785		KJ455766				KJ456017
Cyornis_olivaceus	MN991542		MN991415									MN991853
Cyornis_omissus	MK351771
Cyornis_oscillans
Cyornis_pelingensis
Cyornis_ruckii
Cyornis_ruficauda	MN991543		MN991416									MN991854
Cyornis_rufigastra	MN991544	EU541452	MN991417									MN991855
Cyornis_sanfordi
Cyornis_stresemanni
Cyornis_sumatrensis
Cyornis_superbus	MN991545	MH929139	MN991418									MN991856
Cyornis_turcosus	MN991546	MW536192	MN991419									MN991857
Cyornis_umbratilis	MH379451	MW536256	MN991420									MN991858
Cyornis_unicolor	KP337022	KP336986	KP337118		KP337090		HM633713					MN991859
Cyornis_whitei
Enicurus_borneensis	MN991560		MN991431									MN991870
Enicurus_leschenaulti	MN991561		AY878291	AY878266	HM633575	GU358990	HM633714					FJ460904
Enicurus_ruficapillus	HM633293	MH929149	AY878288	AY878258	HM633576		HM633715					MN991872
Enicurus_schistaceus	KJ456269		AY878287	AY878257	GU358727	GU358991	GU358856	GQ369704	GQ369616			GQ369671
Enicurus_velatus
Eumyias_additus
Eumyias_indigo	MN991565		MG546378		HM633581		HM633721					MN991877
Eumyias_panayensis	HM633300	KC354911	KF792755		HM633582
Eumyias_ruficrissa
Eumyias_thalassinus	HM633342	EF422241	MN991436		HM633624	GU358993	GU358858					MN991878
Ficedula_albicilla	KJ930547	GQ481891	KJ909987	KJ930520	KJ931266		KJ931293					KJ362924
Ficedula_bonthaina			DQ674454
Ficedula_buruensis	DQ674481		DQ674456	DQ674509	GU358729	GU358994	GU358859
Ficedula_dumetoria	KJ930551		KJ909991	KJ930524	KJ931270		KJ931297					MN991881
Ficedula_elisae		KJ952101	KJ952170	KJ952064	KJ952135		KJ952033
Ficedula_harterti	DQ674488		DQ674461	DQ674514	KJ994348
Ficedula_henrici
Ficedula_hodgsoni	KJ930546		KJ909986	KJ930519	KJ931265		KJ931292
Ficedula_hyperythra	KJ930572	GQ481895	KJ930636	KJ931139	KJ931285		KJ931311				KJ456039	MN991882
Ficedula_mugimaki	KJ930553	GQ481905	KJ909994	KJ930527	KJ931273		KJ931300
Ficedula_narcissina	FINMTCY19	KJ952109	KJ95217	KJ952070	KJ952139		KJ952035
Ficedula_riedeli
Ficedula_rufigula	KJ930556		KJ909997	KJ930530	KJ931276		KJ931303
Ficedula_timorensis	DQ674487		DQ674460	DQ674513	KJ994349
Ficedula_westermanni	MN991571		DQ674452	DQ674506	GU358733	GU358998	KJ931306					MN991883
Ficedula_zanthopygia		KJ952121	KJ952197	KJ952090	KJ952151		KJ952044
Heinrichia_calligyna	HM633312		GU358803		GU358735	GU359000	GU358865
Heinrichia_simplex
Kittacincla_malabarica	HM633277	JF498845	HM120194		HM120152	GU358982	GU358847		KJ173650		AY307188	HM120172
Kittacincla_stricklandii	HM633279		MN991406		HM633562		HM633701		KJ173652			MN991844
Larvivora_cyane	HM633317	GQ482126	JX256060		HM633599		HM633736		AY206881		AY307196
Larvivora_ruficeps	KY247086				KY247088		KY247089
Monticola_gularis	GU237080	GQ482167	GU237106	JX256153	GU358741	GU359006	GU358871
Monticola_solitarius		AB842944	GU358808	JX256154	GU358742	GU359007	GU358872
Muscicapa_dauurica	KU192804	GQ482213	KU192867		KU192900				KU192830			MN991913
Muscicapa_ferruginea	EF081351	EF422243	KJ455513		KJ454840	KJ455086	KJ455839			AY443179	AY443305
Muscicapa_griseisticta	KU192805	GQ4822	KU192869		KU192901				KU192828
Muscicapa_segregata
Muscicapa_sibirica	KU192810	EF422242	KU192875		KU192907	KJ455088	KJ455840		KU192829		KJ456083
Muscicapa_sodhii		KM924384
Muscicapa_williamsoni
Myiomela_diana			GU358784		GU358716	GU358979	GU358844
Myiomela_leucura	KP336996	KP336965	KP337098		KP337067		HM633697
Myophonus_borneensis			MN991353
Myophonus_caeruleus	HM633345		KJ455521		HM633627	GU359014	HM633758
Myophonus_castaneus			MN991354
Myophonus_glaucinus	HM633346		MN991469		HM633628		HM633759					MN991915
Myophonus_melanurus			GU358814		GU358750	GU359015	GU358880
Myophonus_robinsoni
Niltava_grandis	KP337026	KP336989	KP337121		KP337094	KJ455094	KJ455843				KJ456087
Niltava_macgrigoriae	KP337028	KP336991	KP337123		KP337095		KJ455844				KJ456088
Niltava_sumatrana
Niltava_sundara	GU237094	MK598911	GU237120		GU358753	GU359018	GU358883
Saxicola_caprata	KJ702875	JQ176180	KJ455631	KP398728	HM633655	KJ455165	HM633785		KR911649
Saxicola_gutturalis	EU421125
Saxicola_maurus	EU190917	GQ482622	EU190953
Saxicola_stejnegeri			MK868029
Tarsiger_cyanurus	ON325414	GQ482756	GU358827		ON367553	GU359033	ON367535
Tarsiger_rufilatus	ON325422				ON367554		ON367536
Trichixos_pyrropygus	KJ173627	MH929130	HM125909		KJ173670	GU359036	GU358901		KJ173655			HM120185
Vauriella_gularis	MN991635		MG546502				JX398848					MN991951
Aethopyga_duyvenbodei			GQ145295	GQ145253					KC122483
Aethopyga_eximia
Aethopyga_gouldiae	KJ456181		KC122447	KC122410	KJ454742	KJ454949	KJ455711		KC122488		KJ455965	KC122535
Aethopyga_mystacalis
Aethopyga_nipalensis	KJ456183	JQ173916	KC122455	KC122418		KJ454950			KC122494		KJ455966	KC122542
Aethopyga_saturata	KJ456184	JQ173920	KC122460	KC122423	KJ454744	KJ454951	KJ455713		KC122500		KJ455967	KC122547
Aethopyga_siparaja	KJ456185	MH929095	KC122470	KC122433	KJ454745	KJ454952	KJ455714		KC122506		KJ455968	KC122556
Aethopyga_temminckii	MN991504		MN991378	KC122434					KC122512			MN991810
Anthreptes_malacensis	MN991505	MW536234	KC122472	KC122435					KC122513		MN991812
Anthreptes_rhodolaemus	MN991506		MN991380									MN991813
Anthreptes_simplex	MN991507	MH929100	MN991381									MN991814
Arachnothera_affinis		FJ473134	JF956978
Arachnothera_chrysogenys	MN991509	FJ473139	JF956957	JF956858								JF956907
Arachnothera_crassirostris	MN991510	MH929107	JF956981	JF956877								JF956926
Arachnothera_everetti	MN991511		JF956951	JF956852								JF956901
Arachnothera_flavigaster	MN991512	MH929109	JF956936	JF956837								JF956886
Arachnothera_juliae	MN991513		JF956961									MN991816
Arachnothera_longirostra	FJ487766	FJ473138	JF956940	JF956841	KJ454756	MT051222			KC122515			JF956890
Arachnothera_magna	KJ456201	JQ174063	GQ145274	GQ145232	KJ454757		KJ455723				KJ455979	GQ145316
Arachnothera_modesta	MN991515		JF956983	JF956879								JF956928
Arachnothera_robusta	MN991516	FJ473152	JF956962	JF956862								JF956911
Chalcoparia_singalensis	MN991524		JF956960	JF956861	KJ454772		KJ455745				KJ455998	JF956910
Cinnyris_asiaticus	KJ456232		KJ455380	MT683497	KJ454777		KJ455751				KJ456004
Cinnyris_buettikoferi
Cinnyris_idenburgi	MW219361		MW219285	MW219323	MW219400	MW219438	MW219477
Cinnyris_jugularis	MW219361	JQ175525	MW219285	MW219323	MW219400	MW219438	MW219477		KC122522
Cinnyris_solaris
Kurochkinegramma_hypogrammicum	MT050672	MW536242	MT050812	JF956836	MT051091	MT051235	MT051375		MT050951			MT051516
Leptocoma_aspasia			MW219284
Leptocoma_brasiliana		MH929182	MH908339
Leptocoma_calcostetha
Leptocoma_sperata	MN991588	JQ175245	MN991455									MN991901
Daphoenositta_chrysoptera	FJ821117	Mined from UCE raw reads	Mined from UCE raw reads	Mined from UCE raw reads	KF690851	KF691044			KF690811	AY443138	AY443281	KF690884
Daphoenositta_miranda			MK286039
Daphoenositta_papuensis			MK286023
Aleadryas_rufinucha	FJ821110	Mined from UCE raw reads	EF592289	Mined from UCE raw reads	EU273395	EU273375	EU273355				FJ821040
Oreoica_gutturalis	AY443255	Mined from UCE raw reads	JN614699	JN614649	KF690853	KF691046	KF690782	KF679215	KF690813	AY443183	AY443307
Ornorectes_cristatus	AY443257	Mined from UCE raw reads	GQ494087	GQ494121	EU273411	EU273389	EU273370			AY443205	AY443318
Oriolus_bouroensis			KX272522	GQ901751
Oriolus_chinensis	Mined from UCE raw reads	Mined from UCE raw reads	GQ901769	GQ901740	EU273404	GQ901798	GQ901716				TBD
Oriolus_consanguineous
Oriolus_cruentus			GQ901763	GQ901734		GQ901792	GQ901710			DQ376513	DQ376523
Oriolus_decipiens			KP726930
Oriolus_finschi			MK706325
Oriolus_flavocinctus	JN614880		GQ901758	GQ901728	FJ821096	EF441221	EF441243				FJ821063
Oriolus_forsteni			KX272520	GQ901750
Oriolus_hosii			GQ901783	GQ901754
Oriolus_melanotis			KX272527	GQ901752
Oriolus_phaeochromus			KX272519	GQ901747
Oriolus_sagittatus	FJ499028		GQ901759	GQ901729		GQ901788	GQ901705
Oriolus_szalayi			GQ901760	GQ901730		GQ901789	GQ901706
Oriolus_trailii			MK706473
Oriolus_xanthonotus	MN991600		GQ901765	GQ901736		GQ901794	GQ901712			AY443185	AY443308	MN991917
Oriolus_xanthornus	AF094615		AY529964		AY529929	DQ406645	EU272111	EF052715	AY529997
Pitohui_cerviniventris			MK706486
Pitohui_dichrous	AF308766		GQ494088	GQ494122	EU273412		JN614607
Pitohui_kirhocephalus	EF592264		GQ494100	GQ494134	EU273414	EU273392
Pitohui_uropygialis			MK706483
Sphecotheres_hypoleucus			KP726927
Sphecotheres_vieilloti	JN614878		JN614705	JN614655	FJ821107	JN614829	JN614606				FJ821075
Sphecotheres_viridis			KP726926							TBD	TBD
Orthonyx_novaeguineae	AF320045		AH012368		AY148951
Orthonyx_spaldingii	AF320049		AH012369		AY148953					AY443186	AY057012
Orthonyx_temminckii	JN614869	Mined from UCE raw reads	JN614697	JN614645	KF690857	KF691050	KF690786	KF679218	KF690817	AY443187	AY443309	KF690890
Colluricincla_affinis
Colluricincla_boweri			GQ494103	GQ494137	GQ494075	GQ494042	GQ494056
Colluricincla_discolor
Colluricincla_fortis
Colluricincla_harmonica	FJ821113	Mined from UCE raw reads	GQ494091	GQ494125	EU273396	EU273376	EU273356			AY443124	AY443270
Colluricincla_megarhyncha	FJ821114		GQ494093	GQ494126	EU273397	EU273377	EU273357			TBD	FJ821044
Colluricincla_obscura
Colluricincla_rufogaster
Colluricincla_tappenbecki
Colluricincla_tenebrosa	EF592268		MG288665		MG288640	MG288670	MG288666
Colluricincla_woodwardi	EF592223		GQ494094	GQ494128	GQ494068	GQ494039	GQ494051
Coracornis_raveni			GQ494106	GQ494141	EU380503	EU380472	EU380434
Coracornis_sanghirensis			GQ494110	GQ494145	EF441256	EF441213	EF441235
Melanorectes_nigrescens	JN614884		MK286098	JN614660	EU273415	JN614835	JN614612				FJ821068
Pachycephala_arctitorquis			GQ494111	GQ494147	GQ494078	GQ494045	GQ494059
Pachycephala_aurea			KF916266	KF916429
Pachycephala_balim			KF916200	KF916373
Pachycephala_caledonica			GQ494095	GQ494129	GQ494069	GQ494040	GQ494052
Pachycephala_chlorura			KP169518	KP169833	KP170007	KP169250	KP170466		KP169031			KP170210
Pachycephala_cinerea			EU600827	EU600809	EU380508	EU380478	EU380442		KP169125			KP170195
Pachycephala_citreogaster		JQ175649	KP169549	KP169761	KP170028	KP169315	KP170317		KP169104			KP170173
Pachycephala_collaris			KP169568	KP169787	KP170095	KP169263	KP170439		KP169116			KP170239
Pachycephala_feminina			KP169575	KP169710	KP170014	KP169187	KP170434		KP169142			KP170169
Pachycephala_fulvotincta			KF916100	KF916283
Pachycephala_griseiceps			GQ494101		GQ494074	GQ494135	GQ494055
Pachycephala_griseonota			GQ494102	GQ494136						AY443188	AY443310
Pachycephala_homeyeri		KC354939	KP169582	KP169817		KP169298	KP170335		KP169015			KP170187
Pachycephala_hyperythra			KP169610	KP169717	GQ494073	KP169299	KP170450		KP169092	TBD	TBD
Pachycephala_hypoxantha			MG546437	GQ494139	GQ494077	GQ494044
Pachycephala_implicata			KP169621	KF916433		KP169220	KP170397
Pachycephala_inornata			GQ494081	GQ494115	GQ494063	GQ494036	GQ494048
Pachycephala_johni
Pachycephala_lanioides			KP169494	KP169813	GQ494062	KP169238	KP170338		KP169069			KP170229
Pachycephala_leucogastra			KP169659	KP169706	KP170103	KP169268	KP170387		KP169126			KP170204
Pachycephala_lorentzi	EF592232		GQ494097	GQ494131	GQ494071		GQ494054
Pachycephala_macrorhyncha			KF916131	KF916311		KF916055	KF916448
Pachycephala_melanorhyncha
Pachycephala_melanura			KP169564	KP169781	KP170145	KP169243	KP170455		KP168997			KP170299
Pachycephala_mentalis			KF916160	KF916337
Pachycephala_meyeri			KF916275	KF916438
Pachycephala_modesta			KP169630	KP169731	KP170094	KP169289	KP170327		KP169016			KP170225
Pachycephala_monacha			MK286070
Pachycephala_nudigula			GQ494113	GQ494149	GQ494080	GQ494047	GQ494061
Pachycephala_occidentalis	KY994609	KY994609	KY994609	KY994609	KP170124	KP169224	KP170438		KP169095			KP170231
Pachycephala_olivacea	FJ821133		GQ494082	GQ494116	EU273406	EU273384	EU273365				FJ821064
Pachycephala_orioloides			KP169522	KP169774	KP170052	KP169218	KP170452		KP169057			KP170289
Pachycephala_orpheus			KF916276	KF916439
Pachycephala_par			KF916144	KF916324
Pachycephala_pectoralis	U51735		KP169649	KP169734	KP170139	KP169313	KP170329		KP169054		AY064266	KP170256
Pachycephala_phaionota			GQ494098	GQ494132	GQ494072
Pachycephala_richardsii
Pachycephala_rufiventris			GQ494083	GQ494117	GQ494064	EU380481	GQ494049		KP169094			KP170273
Pachycephala_rufogularis
Pachycephala_schlegelii	EF592236		GQ494084	GQ494118	KP170078	EU273386	EU273367		KP169097			KP170305
Pachycephala_simplex	EF592238		KP169553	KP169760	KP170067	KP169179	KP170328		KP169043			KP170245
Pachycephala_soror	EF592239		KP169512	KP169816	KP170076	KP169275	KP170453	AY056943	KP169070	AY443189	AY057013	KP170171
Pachycephala_sulfuriventer			KF916278	KF916441	EU380513	KF916095	KF916481
Pachycephala_teysmanni			KF916109	KF916291
Pseudorectes_ferrugineus	FJ821137	Mined from UCE raw reads	GQ494089	GQ494123	EU273413	EU273391	EU273372			TBD	FJ821067
Pseudorectes_incertus	EF592255		EF592309
Astrapia_mayeri	GQ334231					GQ334303	GQ334268
Astrapia_nigra	GQ334228					GQ334300	GQ334265
Astrapia_rothschildi	GQ334232					GQ334304	GQ334269
Astrapia_splendidissima	GQ334229					GQ334301	GQ334266
Astrapia_stephaniae	GQ334230					GQ334302	GQ334267			TBD	TBD
Cicinnurus_magnificus	EF592218		EF592272			GQ334318	GQ334283
Cicinnurus_regius	U15201	AF197831				GQ334320	GQ334285			TBD	TBD
Cicinnurus_respublica	U15200	AF197830				GQ334319	GQ334284			TBD	TBD
Drepanornis_albertisi	JN614893		JN614720	JN614670	AY064735	JN614845	JN614622			TBD	AY037850
Drepanornis_bruijnii	GQ334246					GQ334317	GQ334282
Epimachus_fastosus	X74253					GQ334315	GQ334280
Epimachus_meyeri	U15206	Mined from UCE raw reads	Mined from UCE raw reads	Mined from UCE raw reads		GQ334316	GQ334281			TBD	TBD
Lophorina_intercedens	KY171782					KY171841	GQ334279
Lophorina_latipennis	KY171810					KY171848
Lophorina_magnifica	KY171774					KY171840
Lophorina_minor	Mined from UCE raw reads	Mined from UCE raw reads	Mined from UCE raw reads	Mined from UCE raw reads
Lophorina_paradisea	KY171755					KY171835	GQ334277
Lophorina_superba	KY171809					GQ334311	GQ334276			TBD	TBD
Lophorina_victoriae	KY171752					KY171834	GQ334278
Lycocorax_obiensis
Lycocorax_pyrrhopterus	GQ334221					GQ334294	GQ334259
Manucodia_ater	GQ334222				EU726218	EU726210	EU726228			AY443163	AY443295
Manucodia_chalybatus	GQ334224					GQ334296	GQ334261			AY443164	AY443296
Manucodia_comrii	U15207	AF197827
Manucodia_jobiensis	GQ334223					GQ334295	GQ334260
Paradigalla_brevicauda	GQ334227					GQ334299	GQ334264			TBD	TBD
Paradigalla_carunculata	GQ334226					GQ334298	GQ334263
Paradisaea_apoda	GQ334252					GQ334323	GQ334288
Paradisaea_decora	GQ334256
Paradisaea_guilielmi	GQ334257					GQ334327	GQ334292
Paradisaea_minor	GQ334254	Mined from UCE raw reads	Mined from UCE raw reads	Mined from UCE raw reads		GQ334325	GQ334290
Paradisaea_raggiana	GQ334253	AF197828	EF592295			GQ334324	GQ334289	AY056944		AY443191	AY057014
Paradisaea_rubra	GQ334255	AF197829				GQ334326	GQ334291
Paradisornis_rudolphi	GQ334258					GQ334328	GQ334293
Parotia_berlepschi	MW219350		MW219273	MW219312	MW219389	MW219427	MW219466
Parotia_carolae	GQ334234					GQ334306	GQ334271			TBD	TBD
Parotia_helenae	GQ334236					GQ334308	GQ334273
Parotia_lawesii	GQ334235	Mined from UCE raw reads	Mined from UCE raw reads	Mined from UCE raw reads		GQ334307	GQ334272
Parotia_sefilata	GQ334233					GQ334305	GQ334270
Parotia_wahnesi	GQ334237					GQ334309	GQ334274
Phonygammus_keraudrenii	GQ334225	AF197826	Mined from UCE raw reads	Mined from UCE raw reads		GQ334297	GQ334262
Pteridophora_alberti	GQ334238					GQ334310	GQ334275
Seleucidis_melanoleucus	GQ334251					GQ334322	GQ334287			TBD	TBD
Semioptera_wallacii	GQ334250					GQ334321	GQ334286
Oreocharis_arfaki	Mined from UCE raw reads	Mined from UCE raw reads	Mined from UCE raw reads	Mined from UCE raw reads	KF690879	KF691072	KF690807	KF679237	KF690837	TBD	TBD	KF690907
Paramythia_montium					HQ456527		HQ456531			AY443192	AY443312
Paramythia_olivacea			MK286054
Pardalotus_punctatus	AY488397	JQ175673	AY488321						AY488478	GU825843	GU825809
Pardalotus_quadragintus			KY230328
Pardalotus_rubricatus			GU825921			KY383193			KY230231
Pardalotus_striatus	AY488398	AF197848	AY488322			KY383197		AY056945	AY488479	GU825844	GU825810
Melanochlora_sultanea	KJ456337	JQ175345	KJ455496		KJ454830	KJ455078	KJ455829				AY319989
Parus_cinereus			KF183836		KF183659		KF183748
Passer_domesticus	Mined from UCE raw reads	Mined from UCE raw reads	Mined from UCE raw reads	Mined from UCE raw reads	MT051099	MT051243	KX109743	HM159217	MT050960	GU229786	GU229785	EU878634
Passer_flaveolus	AF230907
Passer_montanus	AY030118	GQ482316	GU816845	GU816810	KY752718	AY336586	EF625341	AY056948	EF626752	AY443198	KY786861	KY786908
Gampsorhynchus_rufulus	AF484845	MH265915	JN826497	JN826756	FJ357932	FJ357861	FJ358030		MK547484		FJ358096	JN826251
Gampsorhynchus_torquatus
Kenopia_striata	JN827082	MH929179	FJ460775	FJ460843	FJ357940	FJ357870	FJ358039		JN826053		FJ358105	FJ460911
Malacocincla_abbotti	JN827100	JQ175310	JN826575	JN826837	FJ357948	FJ357878	KJ455828		JN826073		FJ358113	JN826323
Malacocincla_perspicillata
Malacocincla_sepiaria	JN827104	MH929192	JN127218	JN826841					JN826077			JN826327
Malacopteron_affine	JN827105	MW536216	JN826580	JN826842					JN826078			JN826328
Malacopteron_albogulare	JN827106		JN826581	JN826843					JN826079			JN826329
Malacopteron_cinereum	JN827109	MW536203	JN826584	JN826846					JN826082			JN826332
Malacopteron_magnirostre	JN827110	MH929207	JN826585	JN826847					JN826083			JN826333
Malacopteron_magnum	JN827112	MH929210	JN826586	JN826848					JN826085			JN826334
Napothera_epilepidota	JN827125	MH265919	DQ861983	JN826864	FJ357952	FJ357882	FJ358051		MK547488		FJ358117	MK547453
Pellorneum_albiventre	KJ456379		KJ455543	JN826876	KJ454860	KJ455109	KJ455857		JN826111		KJ456102	MK547456
Pellorneum_capistratum	JN827139	MW536261	FJ460772	FJ460840	JX236361				JN826112		JX236445	FJ460908
Pellorneum_nigrocapitatum
Pellorneum_ruficeps	KJ702799	MK598913	KJ455544	KP398730	FJ357957	FJ357887	GU724507		MK547480		FJ358122	MK547445
Pellorneum_tickelli	JN827143	MK598922	JN826617	JN826880	DQ008534		KJ455858		JN826115			JN826362
Ptilocichla_leucogrammica	JN827161		JN826635	JN826905					JN826135			JN826384
Rimator_albostriatus	HQ529227		HQ529128
Rimator_danjoui
Schoeniparus_castaneceps	JN827170	JQ173947	JN826648	JN826918	KJ454902	KJ455167	KJ455913		JN826144		KJ456141	JN826393
Trichastoma_bicolor	JN827215	MW536245	JN826690	JN826965					JN826186			JN826434
Trichastoma_buettikoferi			MN991371
Trichastoma_celebense			MW387466	MW387441
Trichastoma_malaccense	JN127213	MW536240	HQ011041			JN127282						JN126800
Trichastoma_pyrrogenys	JN827140		JN826614	JN826877								JN826359
Trichastoma_rostratum	JN827217	MW536263	JN826692	JN826967					JN826188			JN826436
Turdinus_atrigularis	MN991634		MN991496									MN991948
Turdinus_brevicaudatus		MK598992	MK567188						MK547486			MK547451
Turdinus_calcicola			MW148246
Turdinus_crassus	JN827124		FJ460773	FJ460841					JN826097			FJ460909
Turdinus_crispifrons			JN826600	JN826863
Turdinus_macrodactylus		MH265932										MH265376
Turdinus_marmoratus
Turdinus_rufipectus
Amalocichla_incerta	FJ808760	MH258043			FJ808768	MK127727			JN597089		FJ808764
Amalocichla_sclateriana	FJ808761	JN597012	JN597165		FJ808769				JN597090		FJ808765
Cryptomicroeca_flaviventris		MH258073	FJ976509
Devioeca_papuana		JN597041	JN607438						JN597126	AY443172	AY443301
Drymodes_beccarii
Drymodes_brunneopygia	FJ821119	MH258014	FJ976508		FJ821085				JN597091		FJ821050
Drymodes_superciliaris		JN597016	JN597168						JN597094
Eopsaltria_australis	AF096455	JN597017	MH377560	JN614678	AY064732	KC466724	EF441238		JN597095		AY064262	KC466879
Eopsaltria_griseogularis		JN597023	JN597173						JN597099	AY443145	AY443286
Eugerygone_rubra		MH258061	JN597175			MK127729
Gennaeodryas_placens		JN597079	JN597230						JN597150
Heteromyias_albispecularis	MW219353	MH258042	MW219276	MW219315	MW219392	MW219430	MW219469		JN597102
Heteromyias_armiti			JN597176						JN597100
Heteromyias_cinereifrons
Kempiella_flavovirescens		JN597039	JN597195						JN597123
Kempiella_griseoceps		JN597040	JN597196						JN597124
Melanodryas_cucullata	EF592228	JN597026	JN597182		HQ612121		HQ612165		JN597107	AY443169	AY443300
Melanodryas_vittata			JN607437						JN597109
Melanodryas_westralensis		JN597027	JN597183						JN597108
Microeca_fascinans	JN614898	JN597030	JN614729	JN614679	JN614753	JN614852	JN614629		JN597113
Microeca_flavigaster		JN597035	JN597190						JN597118
Microeca_hemixantha
Microeca_tormenti
Monachella_coultasi
Monachella_muelleriana		JN597044	JN597199						JN597128
Pachycephalopsis_hattamensis			JN597200		EF441260	EF441224	EF441246
Pachycephalopsis_poliosoma		JN597045	JN597201			MK127732			JN597129	AY443190	AY443311
Peneoenanthe_pulverulenta		MH258049	KC540094	KC539985
Peneothello_bimaculata	AY443256	JN597050	JN597205						JN597130	AY443199	AY443315
Peneothello_cryptoleuca	MW219355		MW219278	MW219317	MW219394	MW219432	MW219471
Peneothello_cyanus		JN597054	JN597207						JN597132
Peneothello_sigillata		JN597055	JN597209						JN597134
Petroica_archboldi	MW219352		MW219275	MW219314	MW219391	MW219429	MW219468
Petroica_bivittata	MW219351		MW219274	MW219313	MW219390	MW219428	MW219467
Petroica_boodang		KT388365	JN607440			MK127697			JN597136
Petroica_goodenovii		JN597063	JN597215			MK127562			JN597139
Petroica_multicolor	DQ469301	JN597065	EF592296	Mined from UCE raw reads	KF690859	KF691052	KF690788		KF690819	AY443190	AY443311	KF690892
Petroica_phoenicea		JN597067	JN597218			MK127712			JN597140
Petroica_pusilla		KT388379	MG676921			MK127558
Petroica_rodinogaster		JN597069	JN597220			MK127715			JN597141
Petroica_rosea	FJ821136	JN597072	JN597223		FJ821100	MK127701			JN597145		FJ821066
Plesiodryas_albonotata		JN597075	JN597226						JN597147
Poecilodryas_brachyura	MW219354		MW219277	MW219316	MW219393	MW219431	MW219470
Poecilodryas_cerviniventris		JN597076	JN597227						JN597148
Poecilodryas_hypoleuca		JN597077	JN597228						JN597149
Poecilodryas_superciliosa		JN597081	JN597231						JN597154
Quoyornis_georgianus		JN597021	JN597172						JN597098
Tregellasia_capito		JN597082	JN597232						JN597156
Tregellasia_leucops	AY443259	JN597085	FJ976504		HQ612130		HQ612174		JN597159	AY443239	AY057037
Phylloscopus_amoenus	AY887676				AY887683	MH043066	MH037407
Phylloscopus_armandii	MH079239	JQ175804			MH079070	MH042986	MH037408
Phylloscopus_borealis	AY635052	MH929223	MH908288		MH079076		MH037536
Phylloscopus_borealoides	MH079243	KY627728			MH079077	MH042932	MH037379
Phylloscopus_calciatilis	MH079247				MH079081	MH042990	MH037413
Phylloscopus_cantator	MH079252		KJ455557		MH079088	MH043042	MH037414
Phylloscopus_castaniceps	MH079374	KU343222	KJ455641		MH079214	MH043052	MH037535
Phylloscopus_chloronotus	MH079256		KJ455558		MH079092	MH043086	MH037418
Phylloscopus_claudiae	MH079257				MH079093	MH042994	MH037419
Phylloscopus_coronatus	MH079265	GQ482421			MH079100	MH043030	MH037424
Phylloscopus_examinandus	MH079270	LC087186			MH079105		MH037382
Phylloscopus_forresti	MH079273				MH079107	MH042941	MH037534
Phylloscopus_fuscatus	MH079279	GQ482432			MH079113	MH043039	MH037433
Phylloscopus_grammiceps	MH079375	KU343217			MH079215	MH042971
Phylloscopus_humei	MH079290	GQ482436			MH079125	MH042971	MH037444
Phylloscopus_inornatus	MH079298	GU571559			MH079132	MH043072	MH037446
Phylloscopus_intermedius
Phylloscopus_maculipennis	MH079305				MH079140	MH042947	MH037451
Phylloscopus_maforensis	MH079306				MH079141		MH037452
Phylloscopus_makirensis	MH079310				MH079145		MH037454
Phylloscopus_misoriensis
Phylloscopus_montis			MG546484		MH079217		MH037511					MN991943
Phylloscopus_omeiensis	MH079378	KU343225			MH079218		MH037512
Phylloscopus_plumbeitarsus	MH079326				MH079161	MH042955	MH037470
Phylloscopus_poliocephalus
Phylloscopus_poliogenys	MH079381	JQ176208	KJ455642		MH079222		MH037515				KJ456144
Phylloscopus_presbytes	MH079328				MH079163	MH043043	MH037472
Phylloscopus_pulcher	MH079332				MH079167	MH043095	MH037400
Phylloscopus_reguloides	MH079335	HQ608865	KJ455566		MH079170	MH043097	MH037487
Phylloscopus_ricketti	MH079336				MH079172	MH042999	MH037395
Phylloscopus_rotiensis
Phylloscopus_sarasinorum	MH079340				MH079176		MH037480
Phylloscopus_schwarzi	MH079341	JQ175812			MH079178	MH043015	MH037482
Phylloscopus_soror	MH079383	KU343226			MH079224		MH037518
Phylloscopus_subaffinis	MH079348				MH079186	MH042958	MH037488
Phylloscopus_sumatrensis
Phylloscopus_tenellipes	MH079353	KY627727	MINE FROM COMPLETE		MH079191		MH037387
Phylloscopus_tephrocephalus	MH079385	KU343218			MH079226		MH037521
Phylloscopus_trivirgatus	MH079354	JQ175813	MG546446		MH079192	MH043089	MH037491					MN991924
Phylloscopus_trochiloides	MH079358	HQ608862	FJ173427		MH079196	MH043054	MH037495
Phylloscopus_valentini	MH079388	MK598976			MH079229		MH037524
Phylloscopus_whistleri	MH079390	KU343221	KJ455643		MH079232		MH037540
Phylloscopus_xanthodryas	MH079391				MH079202		MH037388
Phylloscopus_yunnanensis	MH079366	MK598927			MH079204	MH043078	MH037500
Erythopitta_ussheri
Erythropitta_arquata					DQ785978	DQ785902	DQ785941
Erythropitta_caeruleitorques				KC752986	KC752873
Erythropitta_celebensis				KC752992	KC752877
Erythropitta_dohertyi				KC753002	KC752885
Erythropitta_gazellae				KC753024	KC752895
Erythropitta_granatina	MN991563		MN991433		DQ785985	DQ785910	DQ785949					MN991
Erythropitta_inspeculata				KC753036	KC752906
Erythropitta_macklotii				KC753060	KC752927
Erythropitta_meeki				KC753078	KC752944
Erythropitta_novaehibernicae				KC753081	KC752946
Erythropitta_palliceps				KC753087	KC752952
Erythropitta_rubrinucha				KC753099	KC752964
Erythropitta_rufiventris				KC753102	KC752966
Erythropitta_splendida				KC753109	KC752971
Erythropitta_venusta	KC752868		MN991373	KC753119	DQ786001	DQ785926	DQ785965
Hydrornis_baudii	MN991581		MN991448			DQ785903	DQ785942			DQ320579	DQ320615
Hydrornis_caeruleus					DQ785980	DQ785905	DQ785944		DQ320594	DQ320574	DQ320
Hydrornis_cyaneus					DQ785981	DQ785906	DQ785945
Hydrornis_ellioti					DQ785983	DQ785908	DQ785947
Hydrornis_guajanus				AY489514	DQ785986	DQ785911	DQ785950	AY056952		DQ320575	DQ320611
Hydrornis_gurneyi					DQ785987	DQ785912	DQ785951
Hydrornis_irena
Hydrornis_nipalensis	KJ456407		KJ455578		DQ785992	DQ785917	DQ785956				KJ456113
Hydrornis_oatesi					DQ785994	DQ785919	DQ785958			DQ320576	DQ320612
Hydrornis_phayrei					DQ785995	DQ785920	DQ785959
Hydrornis_schneideri
Hydrornis_schwaneri	MN991582		MN991449
Hydrornis_soror					DQ785923	DQ785998	DQ785962			DQ320613	DQ320577
Pitta_anerythra					DQ785977	DQ785901	DQ785939
Pitta_elegans					DQ785982	DQ785907	DQ785946
Pitta_iris			EF501928		DQ785988	DQ785913	DQ785952		DQ320591	DQ320582	DQ320618
Pitta_maxima					DQ785990	DQ785915	DQ785954
Pitta_megarhyncha
Pitta_moluccensis	MN991611		MN991476		DQ785991	DQ785916	DQ785955					MN991926
Pitta_morotaiensis
Pitta_novaeguineae
Pitta_nympha	KM070541	KM070525			DQ785918	DQ785993	DQ785957
Pitta_rosenbergii
Pitta_sordida	MN991612		GQ369692		DQ785922	DQ785997	DQ785961		DQ320589	AY443206	AY443319	MN991927
Pitta_superba					DQ786000	DQ785925	DQ785964
Pitta_versicolor			EF501927		DQ786002	DQ785927	DQ785966		EF501826	DQ320581	DQ320617
Pityriasis_gymnocephala			JQ744646		JQ744706	JQ744756	JQ744982	JQ744792	JQ744721	DQ376514	DQ376524	JQ744823
Platylophus_galericulatus	MN991614		MN991478		EU380517	KF691060	EU380456					MN991929
Ploceus_hypoxanthus				EF102489
Ploceus_manyar	KJ456410	HQ998048	KJ455581	EF102491	KJ454869		KJ455877				KJ456114
Ploceus_philippinus	KJ456411	HQ998114	KJ455583	EF102490	KJ454870	KJ455133	KJ455878		MT050965		KJ456115	MT051528
Pnoepyga_pusilla	JN827150	MH265923	JN826624	JN826887	FJ357960	FJ357890	FJ358059		JN826121		FJ358125	JN826369
Garritornis_isidorei				KJ873914				AY056954		AY443210	AY057023
Pomatostomus_halli				KJ873924	KF690854	KF691047	KF690783		KF690814	AY443209	AY443321	KF690887
Pomatostomus_ruficeps	NC_051464	NC_051464	NC_051464	KJ873926
Pomatostomus_superciliosus	X54885	Mined from UCE raw reads	Mined from UCE raw reads	KJ873924	KF690854	KF691047	KF690783	AY056954	KF690814	AY443209	AY443321	KF690887
Pomatostomus_temporalis	JN614870		JN614698	KJ873925	AY064730	JN614821	JN614598				AY064267
Androphobus_viridis			MW219267				HQ456529
Psophodes_cristatus			KC821972
Psophodes_leucogaster			KY929503
Psophodes_nigrogularis			KC821979
Psophodes_occidentalis	Mined from UCE raw reads	Mined from UCE raw reads	Mined from UCE raw reads	Mined from UCE raw reads
Psophodes_olivaceus	FJ821139		KC821977		KF690858	KF691051	KF690787	KF679219	KF690818	TBD	FJ821069	KF690891
Ailuroedus_arfakianus	KT968183				KT968251		KT968297
Ailuroedus_astigmaticus	KT968197	MT249763	MT249457
Ailuroedus_buccoides	KT968235	MT249767	MT249461		KT968287		KT968332
Ailuroedus_crassirostris	JN614865	MT249766	JN614691	JN614639	JN614735	JN614814	JN614591				AY064259
Ailuroedus_geislerorum	KT968226	MT249768	MT249462		KT968281		KT968325
Ailuroedus_jobiensis	KT968189	MT249762	MT249456		KT968254		KT968299
Ailuroedus_maculosus	KT968202	MT249765	MT249459		KT968265		KT968308
Ailuroedus_melanocephalus	KT968195	MT249764	MT249458		KT968259		KT968303
Ailuroedus_melanotis	KT968169	MT249761	MT249455		KT968246		KT968291			AY443105	AY443260
Ailuroedus_stonii	KT968217	MT249769	MT249463		KT968278		KT968322
Amblyornis_flavifrons	MW219331	MT249772	MT249466	MW219293	MW219370	MW219409	MW219447
Amblyornis_inornata	MT249739	MT249773	MT249467
Amblyornis_macgregoriae	MT249736	MT249770	MT249464		MW219369	MW219408	MW219446
Amblyornis_subalaris	ASU76505	MT249774	MT249468
Archboldia_papuensis	APU76503	MT249771	MT249465
Chlamydera_cerviniventris	CCU76504	MT249785	MT249479
Chlamydera_guttata	MT249745	MT249779	MT249473
Chlamydera_lauterbachi	CLU76506
Chlamydera_maculata	CMU10364	MT249780	MT249474
Chlamydera_nuchalis	CNU10372	MT249783	MT249477
Prionodura_newtoniana	PNU10370	MT249776	MT249470
Ptilonorhynchus_violaceus	EU341385	AF197833	EU341429	JN614638	AY064742	EU341415	EU341446	AY056957		GU825873	EU341459	EU341485
Scenopoeetes_dentirostris	EU341395	MT249777	EU341439			EU341421	EU341452				EU341465	EU341491
Sericulus_ardens	EU341388	MT249790	EU341432			EU341418	EU341449				EU341462	EU341488
Sericulus_aureus	EU341390	MT249791	EU341434			EU341419	EU341450				EU341463	EU341489
Sericulus_bakeri	EU341393	MT249792	EU341437			EU341420	EU341451				EU341464	EU341490
Sericulus_chrysocephalus	EU341381	MT249794	EU341425			EU341412	EU341443				EU341456	EU341482
Alcurus_striatus	KJ456444		MG762125	MG762163	MG762206	KJ455158	KJ455907				KJ456133
Alophoixus_bres	AF199384	MW536189	DQ402228	KT312374		KT311996	KT312713					GU112587
Alophoixus_flaveolus	MK599046	MK598885		KT312363	KJ454749	KT311974	KT312691				KJ455972
Alophoixus_griseiceps
Alophoixus_ochraceus	KY404181		MG762095	KT312278	MG762180	KT311802	KT312551					GU112564
Alophoixus_pallidus			GU112646	KT312287	GQ369638	KT311820	KT312561	GQ369705	GQ369617			GU112531
Alophoixus_phaeocephalus		MW536202	DQ402230	KT312385		KT312019	KT312736					GU112565
Alophoixus_ruficrissus
Alophoixus_tephrogenys
Brachypodius_melanocephalos	KY404184	MW536265		MG762146	GQ242096		GQ242132		GQ242029			GU112590
Euptilotus_eutilotus	KY404186	MH929262	MH908236	DQ402297	GQ242097		GQ242133		GQ242030			GU112576
Hemixos_castanonotus		GU170353	GU112647	GU112693								GU112532
Hemixos_cinereus			KY547905									GU112567
Hemixos_connectens
Hemixos_flavala	KJ456298		GU112648	GU112694	GQ242104		GQ242141		GQ242038			GU112533
Hemixos_leucogrammicus
Hypsipetes_affinis			MG762123	MG762161	MG762204
Hypsipetes_amaurotis	KX818789	KX818818	DQ402222	DQ402283	GQ242103		GQ242140		GQ242037			GU112549
Hypsipetes_aureus
Hypsipetes_chloris
Hypsipetes_harterti
Hypsipetes_leucocephalus	KJ702745		KJ455465	KP398694	GQ242105		GQ242143		KR083488			GU112534
Hypsipetes_longirostris
Hypsipetes_lucasi
Hypsipetes_mysticalis
Hypsipetes_platenae
Hypsipetes_thompsoni			KY454712	KY454730	KY454746
Iole_cacharensis			KY039094	KY039096
Iole_charlottae		MH929172	KU601816	KU601763								MN991897
Iole_crypta			KU601807	KU601754
Iole_finschii	KY404180		KY454707	KY454726	KY454741							KY454738
Iole_propinqua		JQ175164	KU601840	KU601787	GQ369646
Iole_viridescens			KU601845	KU601792
Ixidia_cyaniventris	KY404185	MH929248	DQ402234	DQ402295								GU112574
Ixidia_erythropthalmos	FJ487794	MW536228	DQ402235	DQ402296								GU112575
Ixidia_squamata	KY404189		GU112691	GU112737								KY454740
Ixos_malaccensis	KY404183		DQ402227	DQ402288								GU112569
Ixos_mcclellandii	DQ008506	JQ175173	GQ242079	GQ242113	DQ008558	KJ455060	GQ242142		GQ242039		KJ456057	GU112538
Ixos_sumatranus
Ixos_virescens			KY454715	KY454733	KY454749
Microtarsus_melanoleucos
Pycnonotus_aurigaster		KP943320	KY454718	KY454734	KY454750
Pycnonotus_bimaculatus		KP943324	KP943466									KP943472
Pycnonotus_blanfordi		KP943325	KY454719	KY454735	KY454751
Pycnonotus_brunneus	FJ487694	MW536200	DQ402233	DQ402294								GU112573
Pycnonotus_cafer	KJ456440	KT240060	MG762127	MG762165	MG762208	KJ455154	KJ455904				KJ456130	KP943474
Pycnonotus_conradi	KP943326		KP943402									KP943473
Pycnonotus_davisoni
Pycnonotus_finlaysoni	FJ487764	FJ473154	GQ242076	GQ242110	GQ242100		GQ242136		GQ242033			KP943477
Pycnonotus_flavescens	KY404187	KP943334	GU112669	GU112715
Pycnonotus_goiavier	FJ487752	KP943336	DQ402237	DQ402298								KP943485
Pycnonotus_jocosus	KJ70281	KP943341	KJ455617	KP398745	DQ008557	KJ455155	GQ242137		KR083587		KJ456131
Pycnonotus_leucops
Pycnonotus_nieuwenhuisii
Pycnonotus_plumosus	JN827164	KT321532	JN826640	JN826910					JN826138			JN826387
Pycnonotus_pseudosimplex			MT526236
Pycnonotus_simplex	FJ487754	FJ473143	GU112671	GU112717								GU112556
Pycnonotus_sinensis	FJ487714	FJ473108	GU112672	GU112718	MG762199						EU447155	GU112557
Pycnonotus_snouckaerti
Pycnonotus_tympanistrigus
Pycnonotus_xanthorrhous	MF458385	KP943340	GU112677	GU112723	MF458422		MF458442				MF458466	GU112562
Pycnonotus_zeylanicus			DQ402240	DQ402301								GU112582
Rubigula_dispar			KP943375									KP943484
Rubigula_flaviventris		KP943335	KP943387									KP943481
Rubigula_montis	KY404188											MN991939
Setornis_criniger	KY404190		DQ402221	DQ402282								GU112583
Spizixos_canifrons	MF458386		MG762119	MG762157			MF458444				MF458468
Tricholestes_criniger	KY404191	MK327560	HQ011221	DQ402284	GQ242101		GQ242138		GQ242035			GU112585
Rhagologus_leucostigma	FJ821141	Mined from UCE raw reads	EF592323	Mined from UCE raw reads	EU273416	JQ744757	JQ744994		JQ744728	TBD	JQ744878	JQ744847
Chaetorhynchus_papuensis	KP036702	Mined from UCE raw reads	GQ145383	GQ145421	EU726214	EU726206	EU726224		GQ145350	AY443117	AY443267	GQ145459
Rhipidura_albicollis	AF096462		GQ145387	GQ145425	AY529934	DQ406659	JN614618	EF052713	GQ145354			GQ145463
Rhipidura_albiscapa	FJ821143		GQ145400	GQ145438	FJ821105				GQ145365		FJ821072	GQ145476
Rhipidura_albolimbata			GQ145389	GQ145427					GQ145356			GQ145465
Rhipidura_assimilis
Rhipidura_atra			GQ145390	GQ145428					GQ145357			GQ145466
Rhipidura_aureola	JQ864525	JQ176130	GQ145391	GQ145429					GQ145358			GQ145467
Rhipidura_bouruensis
Rhipidura_brachyrhyncha			GQ145392	GQ145430					GQ145359			GQ145468
Rhipidura_cinerea
Rhipidura_cockerelli	FJ487852	FJ473227	GQ145393	GQ145431	KF690864	KF691057	KF690793	KF679223	KF690823			GQ145469
Rhipidura_coultasi
Rhipidura_dahli		JQ176134	GQ145396	GQ145434					GQ145362			GQ145471
Rhipidura_dedemi			KP726925
Rhipidura_diluta			GQ145397	GQ145435					GQ145363			GQ145473
Rhipidura_drownei
Rhipidura_dryas			GQ145398	GQ145436					GQ145364			GQ145474
Rhipidura_euryura
Rhipidura_fuscorufa			GQ145401	GQ145439					GQ145366			GQ145477
Rhipidura_hoedti
Rhipidura_hyperythra			GQ145402	GQ145440					GQ145367	AY443223	AY443329	GQ145478
Rhipidura_isura
Rhipidura_javanica	FJ487849	FJ473224	GQ145404	GQ145442		JQ239251					JQ239186	GQ145479
Rhipidura_kordensis
Rhipidura_leucophrys	FJ487854	EU541465	GQ145405	GQ145443					GQ145369			GQ145480
Rhipidura_leucothorax			GQ145406	GQ145444					GQ145370			GQ145481
Rhipidura_maculipectus	MW219349		MW219272	MW219311	MW219388	MW219426	MW219465
Rhipidura_malaitae
Rhipidura_matthiae
Rhipidura_obiensis
Rhipidura_ocularis
Rhipidura_opistherythra
Rhipidura_perlata	FJ487760	FJ473151	GQ145409	GQ145447					GQ145373			GQ145484
Rhipidura_phasiana			GQ145410	GQ145448					GQ145374			GQ145485
Rhipidura_phoenicura
Rhipidura_rennelliana	FJ487763	FJ473153	GQ145411	GQ145449					GQ145375			GQ145486
Rhipidura_rufidorsa			GQ145412	GQ145450					GQ145376			GQ145487
Rhipidura_rufifrons	FJ487847	FJ473222	DQ084073	GQ145451	FJ821104	EU272090	EU272115		GQ145377		FJ821073	GQ145488
Rhipidura_rufiventris		JQ176136	GQ145415	GQ145453					GQ145379			GQ145490
Rhipidura_semirubra
Rhipidura_spilodera		FJ473136
Rhipidura_sulaensis
Rhipidura_superflua			KP726924
Rhipidura_tenebrosa			GQ145418	GQ145456								GQ145493
Rhipidura_tenkatei
Rhipidura_teysmanni			GQ145419	GQ145457					GQ145381			GQ145494
Rhipidura_threnothorax	FJ487850	FJ473225	GQ145420	GQ145458					GQ145382			GQ145495
Rhipidura_verreauxi			GQ145416	GQ145454					GQ145380			GQ145491
Abroscopus_albogularis	MK598995	MK598856	KJ455295								JX236411
Abroscopus_schisticeps	MK598999		KJ455296
Abroscopus_superciliaris	MK599001	MK598860	MN991374		MK547491	HQ121540	MK547501		MK598999			MN991806
Cettia_brunnifrons			KJ455362							AY799832	AY319977
Cettia_castaneocoronata	MK599052	MK598892
Cettia_major	KJ456220		KJ455365		KJ454769	KJ454989	KJ455742				KJ455997
Horornis_canturians	DQ008510				DQ008562
Horornis_carolinae	JN808922				JN809071	JN808973	JN809032
Horornis_flavolivaceus	DQ673883	HQ608877			DQ673896	HQ121537	HQ121551
Horornis_haddeni											DQ066452
Horornis_parens	DQ288966
Horornis_vulcanius	MN991580		MN991447		DQ673890							MN991894
Phyllergates_cucullatus	MN991609	JQ175637	MG546445		DQ008566	HQ121539	HQ121552					JX006167
Tesia_cyaniventer	JN808934		KJ455670		JN809082	JN808985	JN809046
Tesia_everetti	JN808936				JN809083	JN808986	JN809047
Tesia_olivea	EU431989	MK598990	KJ455671		DQ008564	HQ121542	HQ121554
Tesia_superciliaris	JN808937				JN809085	JN808988	JN809049
Tickellia_hodgsoni	DQ008513		KJ455673		DQ008565	HQ121538	EU680774		EU680695
Urosphena_squameiceps	JX398860	GQ482904	JX006153	JX398892	HQ121533	HQ121541	HQ121553		JX398867			JX006197
Urosphena_subulata
Urosphena_whiteheadi			MG546498									MN991950
Sitta_azurea	MT472778	KJ467140	MT439970		MT467266						MT466478
Sitta_frontalis	KJ456469	KC354957	KJ455649		KJ454911	KJ455180	KJ455923				KJ456147	MN991944
Sitta_neglecta	MT472753	MT438440	MT439984		MT467272						MT466485
Chelidorhynx_hypoxanthus	Mined from UCE raw reads	Mined from UCE raw reads	Mined from UCE raw reads	Mined from UCE raw reads	GQ369639	GQ369630	GQ369664	GQ369709	GQ369620
Culicicapa_ceylonensis	KJ702903	EF422247	DQ125979	KP398620		GQ369627	GQ369661	GQ369706	GQ369618	AY443136	AY443279	GQ369673
Culicicapa_helianthea	AF096454		EU652703		EU669960	GQ369628	GQ369662	GQ369707	GQ369619			GQ369674
Acridotheres_cinereus			EU403589		EU551856	EU551875	EU551906
Acridotheres_cristatellus		EF484195	EF468165		EU551857	EU551876	EU551907		EF468303			EF484093
Acridotheres_fuscus		EF484196	DQ466849		DQ466813	EU551877	EU551908		EF468304		AY307180	EF484094
Acridotheres_grandis		EF484198	EF468168		EU551858	EU551878	EU551909		EF468305			EF484095
Acridotheres_javanicus		EF484199	EF468169		EU551859	EU551879	EU551910		EF468306			EF484096
Acridotheres_melanopterus			EU403594		EU551860	EU551880	EU551911
Acridotheres_tertius
Acridotheres_tricolor
Acridotheres_tristis		EF484200	DQ466850		DQ466814	EU551881	EU551912		EF468307		DQ466794	EF484097
Agropsar_philippensis		GQ482683
Agropsar_sturninus			EU551971		EU551871	EU551896	EU551927
Ampeliceps_coronatus		EF484178	EF468148		DQ466815				EF468286		AY307181	EF484076
Aplonis_brunneicapillus		EF484175	EF468145						EF468283			EF484073
Aplonis_cantoroides		EF484176	EF468146						EF468284			EF484074
Aplonis_circumscripta
Aplonis_crassa
Aplonis_dichroa
Aplonis_feadensis
Aplonis_grandis		EF484179	DQ466852		DQ466816				EF468287		DQ466795	EF484077
Aplonis_insularis		EF484180	EF468150						EF468288			EF484078
Aplonis_magna
Aplonis_metallica	FJ499018	EF484181	DQ468994						EF468289			EF484079
Aplonis_minor		EF484182	EF468152						EF468290			EF484080
Aplonis_mysolensis
Aplonis_mystacea	MW219359		MW219282	MW219321	MW219398	MW219436	MW219475
Aplonis_panayensis	MN991508	EF484183	MN991382		DQ466817	EU551898	EU551929		EF468291		AY307182	MN991815
Aplonis_santovestris
Aplonis_striata
Aplonis_tabuensis		EF484185	DQ466854		DQ466818				EF468293		DQ466796	EF484083
Aplonis_zelandica
Basilornis_celebensis		EF484186	EF468156						EF468294			EF484084
Basilornis_corythaix
Basilornis_galeatus
Enodes_erythrophris			EF468227
Gracula_enganensis
Gracula_religiosa	MN991574	EF484188	MN991440		DQ466825	EU551900			EF468296			MN991886
Gracula_robusta
Gracula_venerata
Gracupica_contra	KJ456291	KC439338	EF468175		EU551864	EU551887	EU551918
Gracupica_jalla
Gracupica_nigricollis		EF484203	EF468173		DQ466844	EU551890	EU551921		EF468309		DQ466809	EF484100
Leucopsar_rothschildi		EF484205	EF468176		EU551861	EU551883	EU551914		EF468311			EF484102
Mino_anais		EF484190	DQ466868		DQ466830				EF468298			EF484088
Mino_dumontii			DQ469044
Mino_kreffti		EF484191	EF468161						EF468299			EF484089
Scissirostrum_dubium		EF484194	DQ466877						EF468302		DQ466805	EF484092
Spodiopsar_cineraceus
Spodiopsar_sericeus
Streptocitta_albertinae
Streptocitta_albicollis		EF484192	EF468162						EF468300			EF484090
Streptocitta_torquata
Sturnia_malabarica	KJ456480	EF484207	EF468178		EU551866	EU551889	EU551920		EF468313			EF484104
Sturnia_sinensis			DQ466883		DQ466845	EU551895	EU551926				DQ466810
Chleuasicus_atrosuperciliaris	KJ456368	JQ175669	JF756797		KJ454849	KJ455101	KJ455850				KJ456095
Cholornis_unicolor	KJ456373		KJ455537		KJ454852	KJ455104	KJ455853		MK069012		KJ456097	MK068917
Chrysomma_altirostre
Chyrsomma_sinense	JN827013	JQ174444	JN826483	JN826742	FJ357928	FJ357857	FJ358026		JN825990		FJ358092	JN826239
Conostoma_aemodium	JF756761	MK069064	JN826484	JN826743	MK068991		MK068941		MK069011		JF756869	JN826240
Fulvetta_danisi
Fulvetta_ludlowi	KJ456282		KJ455437		KJ454806	KJ455041	KJ455794				KJ456041
Fulvetta_manipurensis	AY128553		DQ861960
Fulvetta_vinipectus	JN827018	KJ013268	JN826494	JN826753					JN825994		JF756846	JN826248
Neosuthora_davidiana
Paradoxornis_guttaticollis	JF756740	EU447059	JF756814		DQ008539		MK068925				EU447150	MK068920
Psittiparus_bakeri
Psittiparus_gularis	JN827131	MK069067	JN826606	JN826869	FJ357953	FJ357883	FJ358052		JN826104		AY319994	JN826352
Psittiparus_margaritae
Sinosuthora_alphonsiana	OK075300		JF756784				OK076341				JF756847	OK075949
Sinosuthora_brunnea	JF756713		JF756787				OK076445					OK075855
Suthora_fulvifrons	KJ456369		KJ455533		KJ454850	KJ455102					KJ456096	JN826351
Suthora_nipalensis	JN827133	JQ175670	JN826608	JN826871	FJ357954	FJ357884	FJ358053		JN826106		FJ358119	JN826353
Cyanoderma_ambiguum	JN827183		JN826661	JN826931	GU724449	GU724423	GU724499		JN826157			JN826406
Cyanoderma_bicolor
Cyanoderma_chrysaeum	JN827186	MH265928	JN826664	JN826934	GU724448	FJ357899	GU724498		JN826159		FJ358134	MH265372
Cyanoderma_erythropterum	JN827190	MW536241	JN826668	JN826938					JN826163			JN826412
Cyanoderma_melanothorax	HQ529228		HQ529129	JN826943
Cyanoderma_ruficeps	GU724400	EU447061	GU724478	DQ837505	GU724454	GU724351	GU724508		JN826179		EU447152	JN826426
Cyanoderma_rufifrons	JN827207	JQ176274	JN826684	JN826956	KJ454915	KJ455185	KJ455926		JN826180		KJ456149	JN826428
Erythrogenys_hypoleucos
Macronous_ptilosus	JN827097	MW536215	JN826573	JN826834					JN826069			JN826320
Mixornis_bornensis		MW536186	MG546404
Mixornis_flavicollis	MK069021	MK069050	MK068964	MK068947
Mixornis_gularis	JN827095		JN826571	JN826832	FJ357947	GU724424	GU724504		JN826067			JN826318
Mixornis_kelleyi
Mixornis_prillwitzi
Pomatorhinus_montanus	JN827152	MW536185	JN826626	JN826893	GU724435	GU724409	GU724489		JN826126			JN826374
Pomatorhinus_ochraceiceps	GU724387	MH265924	GU724465		GU724439	GU724413	GU724493		MK547490		FJ358126	MH265368
Pomatorhinus_phayrei
Pomatorhinus_schisticeps	HQ529207	JQ175956	HQ529108	JN826899		FJ357892	FJ358061		JN826130
Pomatorhinus_superciliaris	JN827228		JN826703	JN826977	FJ357975	FJ357906	FJ358075		JN826198		FJ358141	JN826447
Stachyris_grammiceps	JN827192		JN826669	JN826939					JN826165			JN826413
Stachyris_leucotis	JN827194		JN826671	JN826941					JN826167			JN826415
Stachyris_maculata	JN827195	MH929283	JN826672	JN826942					JN826168			JN826416
Stachyris_nigriceps	JN827196	JQ176271	JN826673	JN826944	GU724441	GU724415	GU724500		JN826169		AY228037	JN826417
Stachyris_nigricollis	JN827198	MW536210	JN826675	JN826946					JN826171			JN826419
Stachyris_poliocephala	JN827203		HQ011178	JN826951					JN826176			JN826424
Stachyris_strialata	JN827209		JN826686	JN826958	FJ357970	FJ357901			JN826182		FJ358136	JN826430
Stachyris_thoracica	HQ529232		HQ529133	JN826959							FJ358138
Timalia_pileata	JN827213		KJ455674	JN826963	FJ357972	FJ357903	FJ358072
Cataponera_turdoides	OK501145				OK501147		OK501148
Chlamydochaera_jefferyi	EU154583		AY752337		EU154695		EU154809					MN991831
Cochoa_azurea
Cochoa_beccarii
Cochoa_viridis	EU154587		AY752336		EU154698		EU154812
Geokichla_citrina	EU874399		GU358830	KT002706		GU359038	GU358903
Geokichla_dohertyi	EU874404		EU874420
Geokichla_dumasi
Geokichla_erythronota	AY752377		AY752335
Geokichla_interpres	EU874407		EU874423
Geokichla_joiceyi
Geokichla_leucolaema
Geokichla_mendeni	EU154686				EU154799		EU154914
Geokichla_peronii	EU874409		EU874425
Geokichla_schistacea	EU874410		EU874426		EU154802		EU154917
Geokichla_sibirica	EU154690	AB843289	AY752333		EU154803		EU154918
Geomalia_heinrichi	KF269245				KF269257
Turdus_feae	EU154614		DQ911074		EU154725		EU154841
Turdus_obscurus	EU154646	GQ482847	DQ911094	DQ911033	EU154757		EU154872
Turdus_poliocephalus	DQ910985		DQ272663	DQ911050	EU154771		EU154886					MN991949
Zoothera_andromedae	KF269248		AY752321		KF269260		KF269271
Zoothera_atrigena
Zoothera_aurea	EU154684				EU154797		EU154912
Zoothera_dauma	KJ702791	AB843842	KJ455702	KP398721					KR911642		AY307215
Zoothera_everetti	MN991636		MN991498		KF269261
Zoothera_heinei	KF269250		AY752323		KF269262		KF269272
Zoothera_lunulata	KF269251		AY752324		KF269263		KF269273
Zoothera_machiki
Zoothera_margaretae	KF269252				KF269264		KF269274
Zoothera_marginata	KF269253		AY752325		KF269265		KF269275
Zoothera_talaseae	KF269255		AY752322		KF269267		KF269277
Zoothera_turipavae
Hemipus_hirundinaceus	JQ864505		MN991444							DQ376517	DQ376527	MN991890
Hemipus_picatus	Mined from UCE raw reads	Mined from UCE raw reads	DQ411309	Mined from UCE raw reads	DQ406637	DQ406647	JQ744973	EF052710	JQ744714		JQ744879	JQ744815
Philentoma_pyrrhoptera	Mined from UCE raw reads	Mined from UCE raw reads	AY816231	Mined from UCE raw reads	AY816224	DQ406668	JQ744979	EF052716	JQ744719	DQ376515	DQ376525	JQ744819
Philentoma_velata			AY816228		AY816221	DQ406667	JQ744980	JQ744782	JQ744720		JQ744881	JQ744821
Tephrodornis_virgatus	MN991631		MN991493		AY816220	DQ406643		EF052703				MN991946
Erpornis_zantholeuca	JN827015	Mined from UCE raw reads	JQ864460	JN826750	KJ454801	KJ455035	KJ455786		JN825991	TBD	TBD	JN826246
Pteruthius_aenobarbus	EF453310
Pteruthius_aeralatus	EF453316
Pteruthius_flaviscapis	EF453333	Mined from UCE raw reads	JQ864475	Mined from UCE raw reads		KJ455150	KJ455900				KJ456127
Pteruthius_intermedius	EF453312
Pteruthius_melanotis	JQ864520		JQ864476		KJ454893	KJ455151	KJ455901			DQ248107	DQ248105
Heleia_crassirostris			FJ357989		FJ357936	FJ357866	FJ358035				FJ358101
Heleia_muelleri
Lophozosterops_dohertyi
Lophozosterops_javanicus			FJ357992		FJ357945	FJ357875	FJ358044				FJ358110
Lophozosterops_pinaiae
Lophozosterops_squamiceps	JN827094		FJ460793	FJ460861					JN826066			FJ460930
Lophozosterops_superciliaris			FJ460794	FJ460862	FJ357946	FJ357876	FJ358045				FJ358111	FJ460931
Oculocincta_squamifrons	JN827126		FJ460795	FJ460863					JN826099			FJ460932
Tephrozosterops_stalkeri	MK069034
Woodfordia_lacertosa	MK069035
Woodfordia_superciliosa	JN698730		FJ460797	FJ460865								FJ460934
Yuhina_castaniceps	JN827231	MK069068	JN826707	JN826981	KJ454916	KJ455186	KJ455927		JN826201			FJ460916
Yuhina_everetti	JN827234	MH929309	JN826709	JN826983					JN826204			JN826452
Yuhina_flavicollis	JN827235	JQ176667	JN826710	JN826984	FJ357977	FJ357908	FJ358077		JN826205		EU447149	JN826453
Yuhina_gularis	DQ092883	JQ176669	FJ460784	FJ460852	FJ357978	FJ357909	FJ358078				FJ358144	FJ460920
Yuhina_humilis
Yuhina_nigrimenta	JN827237		JN826712	JN826986	KJ454940	KJ455213	KJ455955		JN826207	AY799851	AY320006	JN826455
Yuhina_torqueola
Zosterops_albogularis	JN698731			JN698803
Zosterops_anomalus
Zosterops_atricapilla	JN827239		FJ460802	FJ460870					JN826209			FJ460939
Zosterops_atriceps	MK069038
Zosterops_atrifrons	MT140456	JQ176682	FJ460809	MT140386		MT140586						MT140605
Zosterops_auriventer
Zosterops_buruensis	MK069041
Zosterops_chloris		MH492914	FJ460798	FJ460866								FJ460935
Zosterops_chrysolaemus
Zosterops_citrinella			FJ460815	FJ460883								FJ460952
Zosterops_consobrinorum		MH492933	MH492844	MH492900
Zosterops_crookshanki
Zosterops_dehaani
Zosterops_emiliae
Zosterops_erythropleurus	DQ328392	GQ482918	FJ460800	FJ460868		JQ944878						FJ460937
Zosterops_everetti												MN991952
Zosterops_flavifrons	AM946065		FJ460805	FJ460873								FJ460942
Zosterops_flavissimus
Zosterops_flavus
Zosterops_fuscicapilla			FJ460829	FJ460896								FJ460965
Zosterops_gibbsi	JN698735			JN698807
Zosterops_grayi	MK069036
Zosterops_griseotinctus			KT310471									KT310655
Zosterops_hamlini
Zosterops_hypoxanthus	MT140460		MK068977	MT140390	MK068996	MT140588	MK068927					MT140610
Zosterops_inornatus	JN698736		FJ460827	FJ460894								FJ460963
Zosterops_japonicus	KY627632	JF499180	KY627660	KY627608								KY627733
Zosterops_kuehni
Zosterops_kulambangrae			FJ460831	FJ460898								FJ460967
Zosterops_lateralis	JN827240	MK262304	FJ460814	FJ460882				HM159203				FJ460951
Zosterops_luteirostris			FJ460834	FJ460901								FJ460970
Zosterops_luteus	JN698781		FJ460812	FJ460880								FJ460949
Zosterops_meeki
Zosterops_melanurus	MH357404		MH357489
Zosterops_metcalfii			FJ460817	FJ460885								FJ460954
Zosterops_minor	MW219356		MW219279	MW219318	MW219395	MW219433	MW219472
Zosterops_minutus	JN698782			JN698855
Zosterops_murphyi			FJ460833	FJ460900								FJ460969
Zosterops_mysorensis
Zosterops_natalis	MK069043
Zosterops_nehrkorni
Zosterops_novaeguineae	MW219357		MW219280	MW219319	MW219396	MW219434	MW219473				EU447151
Zosterops_palpebrosus	KY627645		KY627673	KY627626	DQ125973							KY627746
Zosterops_rendovae			FJ460832	FJ460899								FJ460968
Zosterops_rennellianus	AM946070		FJ460818	FJ460886								FJ460955
Zosterops_sanctaecrucis
Zosterops_simplex	MH357380	MH265935	MH357482		FJ357979	FJ357910	FJ358079				FJ358145	MH265379
Zosterops_somadikartai
Zosterops_splendidus	MT140453		FJ460835	FJ460902		JQ944879						FJ460971
Zosterops_stalkeri	MK069039
Zosterops_strenuus	JN698785			JN698857
Zosterops_stresemanni			FJ460819	FJ460887								FJ460956
Zosterops_tenuirostris	JN698788			JN698860
Zosterops_tetiparius
Zosterops_uropygialis	MK069037
Zosterops_vellalavella			FJ460828	FJ460895								FJ460964
Zosterops_wallacei			FJ460816	FJ460884								FJ460953
Zosterops_xanthochroa	JN698791			JN698863
Melopsittacus_undulatus	NC_009134	NC_009134	NC_009134	NC_009134	XM_005150402					EF517685	HQ316835	JF414273
Casuarius_casuarius	KT935325		KT935351			EU739898		CCU88428	EU739189	JX533404		EU737308
Dromaius_novaehollandiae	NC_002784	NC_002784	NC_002784	NC_002784	EU739900	JX120948	XM_026097201	DNU88427	EU739191	KT954431	KT954349	EU737310
Apteryx_australis	MN356385	MN356385	MN356385	MN356385	EU739897	XM_013958036	DQ881794	AAU88426		KT954432	KT954350	EU737307
Struthio_camellus	Y12025	Y12025	Y12025	Y12025	EU739904	XM_009685091	EF552743	SCU88429	EU739052	MZ579662	XM_009688447	EU737314
Chelonia_mydas	NC_000886	NC_000886	NC_000886	NC_000886	XR_005222655	FJ234450		FJ039944		JF415132	JF415125	XM_037895711
Testudo_graeca	DQ080049	DQ080049	DQ080049	DQ080049			HE662472	KY762069		DQ497390		KX559262
Alligator_sinensis	AF511507	AF511507	AF511507	AF511507	XM_025206881	JF315437		JF315170		XM_006014640	AY239171	XM_006022345
Crocodylus_porosus	DQ273698	DQ273698	DQ273698	DQ273698	XM_019544823	JF315463		JF315245		XM_019552338	MN889798	XM_019549485
Varanus_komodoensis	AB080276	AB080275	AB080275	AB080275	XM_044441213	XM_044449732	XM_044418221			XM_044436599	XM_044436594	SJPD01000001
Crocodylus_johnstoni	NC_015238	NC_015238	NC_015238	NC_015238		JF315414	AY914762	JF315195			MN889789
Caretta_caretta	NC_016923	NC_016923	NC_016923	NC_016923	XM_048832824	XM_048820434	XM_048845486	FJ009030		JF415129	JF415121	XM_048843201
struthio_camellus
